# Supplementary material for: Restriction of essential amino acids dictates the systemic metabolic response to dietary protein dilution
Source: Nat Commun. 2020 Jun 9;11:2894. doi: 10.1038/s41467-020-16568-z (PMC7283339; doi:10.1038/s41467-020-16568-z)
Supplement: Supplementary file 4 — Supplementary Dataset 1 [file 41467_2020_16568_MOESM4_ESM.xlsx]

## Sheet: hepatic portal vein serum
Mass	RT	FORMULA	Putative metabolite	confidence	Map	Pathway	max intensity	20P	5P	ttest
229.989	18.3131	C6H9NO4S	a Cysteine adduct	7	Medium Contaminant	0	183228	1	0	NA
152.033	11.478	C5H4N4O2	Xanthine	8	Nucleotide Metabolism	Purine metabolism__Caffeine metabolism	3689398	1	0.0436795	0.375971
150.068	4.39465	C9H10O2	Tolylacetate	7	0	0	928766	1	0.0945967	0.0052295
136.039	9.84911	C5H4N4O	Hypoxanthine	10	Nucleotide Metabolism	Purine metabolism	9015933	1	0.101706	0.39765
150.068	7.26802	C9H10O2	Phenylpropanoate	8	Amino Acid Metabolism	Phenylalanine metabolism	2042876	1	0.121385	0.00628749
265.116	11.9331	C10H16O7	tetrahomocitrate	7	0	0	268760	1	0.130935	0.0282603
229.106	13.0796	C9H15N3O4	Asn-Pro	7	Peptide(di-)	Polar peptide	576307	1	0.133958	0.0193185
243.122	12.3992	C10H17N3O4	Ala-Gly-Pro	5	Peptide(tri-)	Polar peptide	1049310	1	0.14145	0.00315906
216.111	11.35	C9H16N2O4	gamma-Glutamyl-gamma-aminobutyraldehyde	6	Amino Acid Metabolism	Arginine and proline metabolism	1016111	1	0.16799	0.0209038
279.132	10.5227	C10H19NO5	Hydroxypropionylcarnitine	7	0	0	4956115	1	0.176384	0.0576921
184.11	4.38633	C10H16O3	5-exo-Hydroxy-1,2-campholide	5	0	0	1263320	1	0.179719	NA
260.137	10.4685	C11H20N2O5	L-gamma-glutamyl-L-isoleucine	5	Peptide	0	1028583	1	0.180869	0.0355984
216.136	4.39424	C11H20O4	[FA (11:0/2:0)] Undecanedioic acid	5	Lipids: Fatty Acyls	Fatty Acids and Conjugates	332190	1	0.191527	0.0733736
176.08	11.4757	C6H12N2O4	N5-formyl-N5-hydroxy-L-ornithine	5	0	0	442196	1	0.194455	0.000241537
287.185	13.0348	C13H25N3O4	Ile-Gly-Val	7	Peptide(tri-)	Hydrophobic peptide	182525	1	0.197783	0.0453653
293.147	9.17148	C11H21NO5	Hydroxybutyrylcarnitine	7	0	0	4780152	1	0.24575	0.0388317
223.034	4.40733	C6H11NOS2	Sulforaphane	7	0	0	3906996	1	0.259314	0.135266
436.126	12.6805	C15H24N4O9S	Asp-Met-Asp-Gly	5	Peptide(tetra-)	Hydrophobic peptide	1070134	1	0.259519	0.0804903
202.095	12.705	C8H14N2O4	Proclavaminic acid	5	Biosynthesis of Secondary Metabolites	Clavulanic acid biosynthesis	594794	1	0.26463	0.0144702
254.124	12.1745	C10H20N2O4	Ile-Thr	7	Peptide(di-)	Hydrophobic peptide	546693	1	0.271569	0.00399755
244.106	14.934	C10H16N2O5	dihydrothymidine	5	0	0	1101538	1	0.275813	0.0280209
308.159	15.984	C12H24N2O7	psicoselysine	7	0	fructoselysine and psicoselysine degradation	2807111	1	0.278615	0.0705275
174.064	11.3438	C6H10N2O4	formyl-isoglutamine	8	Amino Acid Metabolism	Histidine metabolism	1909219	1	0.292164	0.0310006
154.035	14.9507	C4H8N2O3	L-Asparagine	8	Amino Acid Metabolism	Alanine and aspartate metabolism__Tetracycline biosynthesis__Cyanoamino acid metabolism__Nitrogen metabolism	57496752	1	0.292526	0.074947
223.084	8.09337	C11H13NO4	Bendiocarb	5	0	0	831207	1	0.299725	0.00917845
311.104	10.11	C14H17N3O3	Trp-Ala	7	Peptide(di-)	Hydrophobic peptide	1120473	1	0.303533	0.00409106
278.094	11.7044	C10H18N2O5S	Glu-Met	5	Peptide(di-)	Hydrophobic peptide	2025969	1	0.316134	0.0328994
246.121	12.0849	C10H18N2O5	L-beta-aspartyl-L-leucine	7	Peptide	0	719355	1	0.316555	0.00479599
117.079	11.9542	C5H11NO2	L-Valine	8	Amino Acid Metabolism	Valine, leucine and isoleucine degradation__Valine, leucine and isoleucine biosynthesis__Penicillin and cephalosporin biosynthesis__Propanoate metabolism__Pantothenate and CoA biosynthesis	208821168	1	0.316901	0.00631874
205.038	11.5303	C10H7NO4	Xanthurenic acid	10	Amino Acid Metabolism	Tryptophan metabolism	987183	1	0.318223	0.0142114
131.095	10.5981	C6H13NO2	L-Isoleucine	10	Amino Acid Metabolism	Valine, leucine and isoleucine degradation__Valine, leucine and isoleucine biosynthesis__Alkaloid biosynthesis II	66864352	1	0.323	0.0781638
245.138	15.2109	C10H19N3O4	Ile-Asn	7	Peptide(di-)	Hydrophobic peptide	599479	1	0.323189	0.00952938
474.965	11.9982	C10H14N5O10PSe	Adenylylselenate	6	Amino Acid Metabolism	Selenoamino acid metabolism	340764	1	0.333909	0.000752384
204.111	15.6422	C8H16N2O4	N6-Acetyl-N6-hydroxy-L-lysine	6	Amino Acid Metabolism	Lysine degradation		1	0.334441	0.0101563
131.095	10.2093	C6H13NO2	L-Leucine	10	Amino Acid Metabolism	Valine, leucine and isoleucine degradation__Valine, leucine and isoleucine biosynthesis	158978384	1	0.342102	0.0457982
149.051	11.0289	C5H11NO2S	L-Methionine	10	Amino Acid Metabolism	Methionine metabolism	194763664	1	0.348301	0.0345796
181.074	12.6911	C9H11NO3	L-Tyrosine	10	Amino Acid Metabolism	Tyrosine metabolism__Phenylalanine, tyrosine and tryptophan biosynthesis__Novobiocin biosynthesis__Thiamine metabolism__Phenylpropanoid biosynthesis__Alkaloid biosynthesis I	130796416	1	0.34876	0.0171298
135.068	8.11676	C8H9NO	2-Phenylacetamide	6	Amino Acid Metabolism	Phenylalanine metabolism__Styrene degradation	351258	1	0.352271	0.00395929
193.041	11.2813	C6H11NO4S	&gamma;-thiomethyl glutamate	5	0	0	830833	1	0.352501	0.107829
327.132	8.87009	C15H18O7	trans-Cinnamoyl beta-D-glucoside	7	0	0	2900648	1	0.357604	0.0258422
222.067	16.6548	C7H14N2O4S	Cystathionine	6	Energy Metabolism	Sulfur metabolism	532951	1	0.358241	0.0290194
384.122	12.6644	C14H20N6O5S	S-Adenosyl-L-homocysteine	10	Amino Acid Metabolism	Methionine metabolism	1553088	1	0.366303	0.265551
266.126	9.65749	C13H18N2O4	Phe-Thr	5	Peptide(di-)	Hydrophobic peptide	315500	1	0.373522	0.0234825
165.046	12.8775	C5H11NO3S	L-Methionine S-oxide	6	Amino Acid Metabolism	Methionine metabolism	9950312	1	0.375022	0.0276973
174.064	14.3879	C6H10N2O4	N-Formimino-L-glutamate	8	Amino Acid Metabolism	Histidine metabolism	3237471	1	0.384034	0.0566518
174.125	4.39357	C9H18O3	FA hydroxy(9:0) hydroxy-nonanoic acid	6	Lipids: Fatty Acyls	Fatty Acids and Conjugates	1848186	1	0.410587	0.16331
182.058	9.19635	C9H10O4	3-(4-Hydroxyphenyl)lactate	10	Amino Acid Metabolism	Tyrosine metabolism	4110025	1	0.41583	0.027292
170.094	7.29502	C9H14O3	Furfural diethyl acetal	7	0	0	1922036	1	0.419184	0.0911782
281.05	15.0378	C8H15N3O4S2	Cys-Cys-Gly	5	Peptide(tri-)	Polar peptide	830977	1	0.427436	0.169039
230.152	4.38974	C12H22O4	Dodecanedioic acid	5	Lipids: Fatty Acyls	Fatty Acids and Conjugates	384587	1	0.429221	0.0928981
308.159	16.7583	C12H24N2O7	psicoselysine	5	0	fructoselysine and psicoselysine degradation	2990693	1	0.433112	0.00694781
191.062	7.29399	C7H13NO3S	N-Acetylmethionine	5	0	0	7351575	1	0.433448	0.0428026
104.022	10.7511	C2H4N2O3	Urea-1-carboxylate	8	Amino Acid Metabolism	Arginine and proline metabolism__Atrazine degradation	1301577	1	0.438259	0.00142998
205.074	8.03814	C11H11NO3	Indolelactate	8	Amino Acid Metabolism	Tryptophan metabolism	8887122	1	0.447589	0.0194981
245.163	7.30733	C12H23NO4	2-Methylbutyroylcarnitine	5	0	0	2018180	1	0.447687	0.0027304
104.047	9.79237	C4H8O3	(R)-3-Hydroxybutanoate	8	Lipid Metabolism	Synthesis and degradation of ketone bodies__Butanoate metabolism	3051664	1	0.448793	0.0625147
186.126	3.97292	C10H18O3	FA oxo(10:0)	6	Lipids: Fatty Acyls	Fatty Acids and Conjugates	878475	1	0.452111	0.0127716
240.024	15.9629	C6H12N2O4S2	L-Cystine	8	Amino Acid Metabolism	Cysteine metabolism	2720415	1	0.454726	0.0759355
115.063	12.2615	C5H9NO2	L-Proline	10	Amino Acid Metabolism	Arginine and proline metabolism__Novobiocin biosynthesis	1474456832	1	0.458135	0.0147898
261.096	15.5921	C9H15N3O6	Ala-Asp-Gly	5	Peptide(tri-)	Acidic peptide	141657	1	0.461331	0.0471465
156.017	10.4272	C5H4N2O4	Orotate	8	Nucleotide Metabolism	Pyrimidine metabolism	948181	1	0.462493	0.0255429
520.228	21.9501	C23H32N6O8	His-Thr-Thr-Tyr	5	Peptide(tetra-)	Basic peptide	765327	1	0.464201	0.0512882
180.042	8.18786	C9H8O4	3-(4-Hydroxyphenyl)pyruvate	6	Amino Acid Metabolism	Tyrosine metabolism__Phenylalanine, tyrosine and tryptophan biosynthesis__Novobiocin biosynthesis__Alkaloid biosynthesis I__Biosynthesis of vancomycin group antibiotics	2030448	1	0.465628	0.0483683
162.089	7.61361	C7H14O4	beta-Cymaropyranose	7	0	0	114231	1	0.466656	0.0694246
129.058	8.00244	C9H7N	Quinoline	5	0	0	1060484	1	0.469763	0.0123796
689.611	4.76886	C47H76O2	[ST (20:4)] cholest-5-en-3beta-yl (5Z,8Z,11Z,14Z-eicosatetraenoate)	7	Lipids: Sterol lipids	Sterols	31590684	1	0.470092	0.075035
174.075	16.1433	C5H7N3O3	5-diazo-4-oxo-norvaline	7	0	0	645642	1	0.475026	0.00820303
165.079	9.56359	C9H11NO2	L-Phenylalanine	8	Amino Acid Metabolism	Phenylalanine metabolism__Phenylalanine, tyrosine and tryptophan biosynthesis__Phenylpropanoid biosynthesis__Alkaloid biosynthesis II	144807712	1	0.47938	0.0514727
309.106	15.9774	C11H19NO9	O-Acetylneuraminic acid	5	0	0	125455	1	0.480518	0.0478228
290.063	10.5204	C10H12N4O5	Inosine	10	Nucleotide Metabolism	Purine metabolism	5223855	1	0.488134	0.535685
310.116	13.6344	C14H18N2O6	Gamma-Glutamyltyrosine	5	Peptide	0	259461	1	0.488641	0.013895
133.037	14.8371	C4H7NO4	L-Aspartate	10	Amino Acid Metabolism	Alanine and aspartate metabolism__Arginine and proline metabolism__Glycine, serine and threonine metabolism__Lysine biosynthesis__Arginine and proline metabolism__Histidine metabolism__beta-Alanine metabolism__Cyanoamino acid metabolism__Carbon fixation	7740707	1	0.489354	0.153503
104.047	8.22405	C4H8O3	4-Hydroxybutanoic acid	8	Carbohydrate Metabolism	Butanoate metabolism	4291321	1	0.497713	0.00570474
204.09	11.2175	C11H12N2O2	L-Tryptophan	10	Amino Acid Metabolism	Tryptophan metabolism__Phenylalanine, tyrosine and tryptophan biosynthesis__Indole and ipecac alkaloid biosynthesis	69136512	1	0.498341	0.0724889
314.195	21.9416	C14H26N4O4	Lys-Ala-Pro	5	Peptide(tri-)	Basic peptide	642024	1	0.499485	0.0657474
189.104	3.66989	C11H18	4,8-Dimethyl-1,3E,7-nonatriene	7	Lipids: Fatty Acyls	Hydrocarbons	1311027	1	0.507045	0.425329
119.058	14.1234	C4H9NO3	L-Threonine	8	Amino Acid Metabolism	Glycine, serine and threonine metabolism__Valine, leucine and isoleucine biosynthesis__Porphyrin and chlorophyll metabolism	224653824	1	0.507751	0.00296704
207.053	13.563	C10H9NO4	3-Amino-4,7-dihydroxy-8-methylcoumarin	5	Biosynthesis of Secondary Metabolites	Novobiocin biosynthesis	269741	1	0.514004	0.0129839
105.043	15.5297	C3H7NO3	L-Serine	8	Amino Acid Metabolism	Glycine, serine and threonine metabolism__Methionine metabolism__Cysteine metabolism__Cyanoamino acid metabolism__Sphingolipid metabolism__Methane metabolism__Sulfur metabolism	23595680	1	0.514461	0.0365093
173.105	7.28738	C8H15NO3	N-Acetyl-L-leucine	5	0	0	6262590	1	0.515047	0.0915612
258.085	13.7567	C10H14N2O6	(1-Ribosylimidazole)-4-acetate	6	Amino Acid Metabolism	Histidine metabolism	189289	1	0.518505	0.0886277
133.074	7.71748	C5H11NO3	3-nitro-2-pentanol	5	0	0	517329	1	0.518919	0.290364
172.11	7.27373	C9H16O3	9-Oxononanoic acid	7	Lipids: Fatty Acyls	alpha-Linolenic acid metabolism	1202207	1	0.520512	0.0766021
168.115	3.96531	C10H16O2	FA (10:2) Decadienoic acid	6	Lipids: Fatty Acyls	Fatty Acids and Conjugates	1095961	1	0.525511	0.149878
308.122	13.5603	C11H17NO8	2,7-Anhydro-alpha-N-acetylneuraminic acid	7	0	0	25062642	1	0.52905	0.0096738
203.058	7.30295	C11H9NO3	Indolepyruvate	6	Amino Acid Metabolism	Tryptophan metabolism	12194442	1	0.530912	0.0142531
261.158	9.70178	C11H21NO3	N-Nonanoylglycine	7	0	0	515192	1	0.534204	0.00385222
312.23	3.80598	C18H32O4	FA hydroxy(18:2)	6	Lipids: Fatty Acyls	Octadecanoids	394508	1	0.534294	0.0937932
268.167	4.32718	C15H24O4	dihydroartemisinic acid hydroperoxide	5	Biosynthesis of Secondary Metabolites	artemisinin biosynthesis	687422	1	0.535604	0.103824
521.348	7.23248	C26H52NO7P	PC(18:1)	6	Lipids: Glycerophospholipids	Glycerophosphocholines	53357340	1	0.538554	0.0132889
170.094	4.42254	C9H14O3	2-butyl-4-hydroxy-5-methyl-3(2H)-furanone	5	0	furaneol biosynthesis	1469928	1	0.54018	0.153665
247.051	7.82986	C12H10ClN3O	CPPU	7	0	0	207108	1	0.542569	0.0530462
368.344	5.31479	C27H44	[ST] (5Z,7E)-9,10-seco-5,7,10(19)-cholestatriene	7	Lipids: Sterol lipids	Secosteroids	27586438	1	0.543905	0.106267
251.1	12.9423	C9H17NO7	Muramic acid	7	0	0	24484542	1	0.54435	0.0632944
120.042	10.8442	C4H8O4	D-Erythrose	8	Carbohydrate Metabolism	0	3596995	1	0.545205	0.00109838
208.085	10.2482	C10H12N2O3	L-Kynurenine	8	Amino Acid Metabolism	Tryptophan metabolism	1537924	1	0.5456	0.119797
316.175	15.6391	C13H24N4O5	Ala-Leu-Gly-Gly	7	Peptide(tetra-)	Hydrophobic peptide	537086	1	0.54921	0.30106
267.095	14.0766	C9H17NO8	Miserotoxin	5	0	0	4104403	1	0.550257	0.0207046
689.611	4.28646	C47H76O2	CE(20	7	0	0	18303936	1	0.554916	0.0406343
244.204	3.84535	C14H28O3	2S-Hydroxytetradecanoic acid	7	Lipids: Fatty Acyls	Fatty Acids and Conjugates	228584	1	0.555466	0.157529
238.193	3.64641	C15H26O2	Centarol	7	0	0	2050870	1	0.571722	0.226438
259.153	14.9424	C11H21N3O4	Ile-Ala-Gly	7	Peptide(tri-)	Hydrophobic peptide	1074761	1	0.571777	0.291921
274.128	12.7352	C10H18N4O5	N2-Succinyl-L-arginine	6	Amino Acid Metabolism	Arginine and proline metabolism	381567	1	0.574653	0.0182967
172.014	14.7158	C3H9O6P	sn-Glycerol 3-phosphate	8	Lipid Metabolism	Glycerolipid metabolism__Glycerophospholipid metabolism	1775108	1	0.578018	0.148896
167.025	14.714	C4H9NO4S	Homocysteinesulfinicacid	5	0	0	552429	1	0.578249	0.0663917
170.131	3.93323	C10H18O2	6-endo-Hydroxycineole	7	Biosynthesis of Secondary Metabolites	Terpenoid biosynthesis	2138501	1	0.580681	0.162635
172.085	12.419	C7H12N2O3	Glycylproline	7	Peptide(di-)	Polar peptide	1231403	1	0.583176	0.0310063
173.105	4.40945	C8H15NO3	Hexanoylglycine	5	0	0	6707494	1	0.584429	0.0846019
254.188	3.59396	C15H26O3	formyl 7-oxo-11E-tetradecenoate	5	Lipids: Fatty Acyls	Fatty esters	862679	1	0.585914	0.17534
237.085	14.05	C8H15NO7	N-Acetyl-D-glucosaminate	5	0	0	1391372	1	0.58683	0.0291676
381.999	12.6865	C15H10O10S	Quercetin 3-sulfate	5	0	0	466364	1	0.59253	0.336417
140.084	4.39947	C8H12O2	FA (8:2)	8	Lipids: Fatty Acyls	Fatty Acids and Conjugates	1399623	1	0.594027	0.270184
129.058	7.30053	C9H7N	Isoquinoline	5	0	0	4262422	1	0.595638	0.00395219
129.043	10.1847	C5H7NO3	5-Oxoproline	8	Amino Acid Metabolism	Glutathione metabolism	7854788	1	0.597108	0.141602
216.122	14.0599	C8H16N4O3	N-acetyl-(L)-arginine	5	0	0	1322662	1	0.603419	0.00304448
147.09	13.0143	C6H13NO3	Fagomine	5	0	0	457661	1	0.604595	0.00798861
189.043	4.93351	C10H7NO3	N-Acetylisatin	8	Amino Acid Metabolism	Tryptophan metabolism	656613	1	0.608692	0.10389
161.051	7.29476	C6H11NO2S	allylcysteine	5	0	alliin degradation __ isoalliin degradation	24305802	1	0.612087	0.0148403
247.142	10.4645	C11H21NO5	Hydroxybutyrylcarnitine	7	0	0	1230323	1	0.614175	0.0753458
521.348	3.94953	C26H52NO7P	LysoPC(18:1)	6	Lipids: Glycerophospholipids	Glycerophosphocholines	354119616	1	0.617523	0.0127734
296.235	3.61845	C18H32O3	FA hydroxy (18:2)	8	Lipids: Fatty Acyls	Fatty Acids and Conjugates	577313	1	0.619803	0.0507165
234.085	15.4014	C8H14N2O6	L-beta-aspartyl-L-threonine	5	Peptide	0	821755	1	0.620235	0.046489
188.141	7.26404	C10H20O3	[FA hydroxy(10:0)] 3-hydroxy-decanoic acid	7	Lipids: Fatty Acyls	Fatty Acids and Conjugates	393687	1	0.620708	0.209805
131.058	12.997	C5H9NO3	5-Amino-2-oxopentanoic acid	6	Amino Acid Metabolism	Arginine and proline metabolism__D-Arginine and D-ornithine metabolism	476221	1	0.621843	0.086061
129.058	11.2182	C9H7N	3-Methylene-indolenine	5	0	0	954690	1	0.62299	0.0529588
248.101	14.4033	C9H16N2O6	Glu-Thr	5	Peptide(di-)	Acidic peptide	3134401	1	0.625213	0.0173517
154.099	4.38963	C9H14O2	FA (9:2) nonadienoic acid	8	Lipids: Fatty Acyls	Fatty Acids and Conjugates	2505204	1	0.626342	0.0274451
190.078	9.46458	C7H14N2O2S	Aldicarb	5	0	0	2159648	1	0.628216	0.0972704
549.379	3.85693	C28H56NO7P	LysoPC(20:1)	6	Lipids: Glycerophospholipids	Glycerophosphocholines	4898670	1	0.629614	0.00916092
175.03	8.34217	C6H6O3S	benzenesulfonate	7	0	benzenesulfonate degradation	520563	1	0.629767	0.022672
166.063	7.28073	C9H10O3	Phenyllactate	6	Amino Acid Metabolism	Phenylalanine metabolism	2404368	1	0.631155	0.0187171
731.546	3.46121	C40H78NO8P	PC(32:1)	6	Lipids: Glycerophospholipids	Glycerophosphocholines	17788642	1	0.631456	0.0103118
147.089	11.6566	C6H13NO3	N-hydroxyisoleucine	7	0	lotaustralin biosynthesis __ superpathway of linamarin and lotaustralin biosynthesis	4281982	1	0.632189	0.000779231
147.053	10.6956	C5H9NO4	O-Acetyl-L-serine	8	Amino Acid Metabolism	Cysteine metabolism__Selenoamino acid metabolism__Zeatin biosynthesis__Sulfur metabolism	1812970	1	0.641603	0.247722
117.043	14.0251	C4H7NO3	L-2-Amino-3-oxobutanoic acid	6	Amino Acid Metabolism	Glycine, serine and threonine metabolism	283039	1	0.645661	0.0532806
144.042	13.3865	C6H8O4	Triacetate	5	0	0	6702388	1	0.648694	0.366456
103.063	13.334	C4H9NO2	L-3-Amino-isobutanoate	6	Amino Acid Metabolism	Valine, leucine and isoleucine degradation	5167398	1	0.650847	0.105598
543.333	3.93141	C28H50NO7P	LysoPC(20:4)	6	Lipids: Glycerophospholipids	Glycerophosphocholines	168211248	1	0.650984	0.00891886
105.079	18.3974	C4H11NO2	Diethanolamine	10	Lipid Metabolism	Glycerophospholipid metabolism	209242	1	0.653226	0.293584
143.058	7.29978	C6H9NO3	Vinylacetylglycine	5	0	0	24891810	1	0.655924	0.0509958
109.02	14.7052	C2H7NO2S	Hypotaurine	8	Amino Acid Metabolism	Taurine and hypotaurine metabolism	1744259	1	0.657287	0.21566
207.089	4.39911	C11H13NO3	Cantleyine	5	0	0	3478882	1	0.657709	0.0111359
173.999	5.70903	C6H6O4S	p-Phenolsulfonic acid	4.5	Xenobiotics Drugs etc	0	850830	1	0.658687	0.258157
210.03	21.2514	C6H11O6P	3-propylphosphoenolpyruvate	5	0	0	200566	1	0.661383	0.0331657
201.136	4.15142	C10H19NO3	Capryloylglycine	5	0	0	1627761	1	0.663697	0.0747398
275.112	14.8593	C10H17N3O6	Gamma-Glutamylglutamine	5	Peptide	0	16916282	1	0.663722	0.0291886
260.137	13.7266	C11H20N2O5	L-gamma-glutamyl-L-leucine	5	Peptide	0	388663	1	0.665816	0.0865796
314.246	3.67383	C18H34O4	FA hydroxy(18:1)]	8	Lipids: Fatty Acyls	Fatty Acids and Conjugates	485298	1	0.665857	0.271703
254.225	3.58679	C16H30O2	FA(16:1)	6	Lipid Metabolism	Fatty acid biosynthesis	9064881	1	0.667402	0.328453
228.172	3.81119	C13H24O3	FA oxo(13:0) tridecanoic acid	8	Lipids: Fatty Acyls	Fatty Acids and Conjugates	261770	1	0.668327	0.412637
156.115	4.09062	C9H16O2	FA methyl (8:1)	8	Lipids: Fatty Acyls	Fatty Acids and Conjugates	1987844	1	0.669404	0.207438
111.08	13.9019	C5H9N3	1H-Imidazole-4-ethanamine	8	Amino Acid Metabolism	Histidine metabolism	700522	1	0.670155	0.105324
278.152	3.63122	C16H22O4	2-Ethylhexyl phthalate	7	0	0	204075	1	0.670388	0.0196233
132.042	14.1852	C5H8O4	2-Acetolactate	6	Carbohydrate Metabolism	Butanoate metabolism__Pantothenate and CoA biosynthesis	1217472	1	0.67186	0.134634
176.079	21.2542	C6H12N2O4	Ala-Ser	5	Peptide(di-)	Polar peptide	158261	1	0.672788	0.0431773
156.09	12.1466	C7H9NO2	Gabaculine	7	0	0	1186144	1	0.673447	0.0592077
479.301	7.22356	C23H46NO7P	LysoPE(18:1)	6	Lipids: Glycerophospholipids	Glycerophosphoethanolamines	1660313	1	0.674365	0.0218149
161.069	9.41599	C6H11NO4	O-Acetyl-L-homoserine	8	Amino Acid Metabolism	Methionine metabolism__Sulfur metabolism	881171	1	0.67461	0.0515722
495.333	5.80532	C24H50NO7P	[PC(16:0)] 1-hexadecanoyl-sn-glycero-3-phosphocholine	7	Lipids: Glycerophospholipids	Glycerophosphocholines	11235136	1	0.676096	0.132147
509.348	7.21283	C25H52NO7P	LysoPC(17:0)	6	Lipids: Glycerophospholipids	Glycerophosphocholines	1519119	1	0.677395	0.0426389
258.085	12.6547	C10H14N2O6	(1-Ribosylimidazole)-4-acetate	8	Amino Acid Metabolism	Histidine metabolism	3148649	1	0.678327	0.104439
543.332	7.20255	C28H50NO7P	PC(20:4)	6	Lipids: Glycerophospholipids	Glycerophosphocholines	26853286	1	0.678993	0.0356301
132.079	7.28299	C6H12O3	FA hydroxy(6:0)	8	Lipids: Fatty Acyls	Fatty Acids and Conjugates	11635730	1	0.679961	0.00623699
567.332	3.87624	C30H50NO7P	[PC(22:6)]	5	Lipids: Glycerophospholipids	Glycerophosphocholines	92824328	1	0.684916	0.0103071
495.332	7.25011	C24H50NO7P	PE(19:0)	8	Lipids: Glycerophospholipids	Glycerophosphoethanolamines	334250912	1	0.685138	0.0290101
228.209	3.60147	C14H28O2	Tetradecanoic acid	8	Lipid Metabolism	Fatty acid biosynthesis	3351240	1	0.685397	0.248348
217.131	8.92529	C10H19NO4	O-Propanoylcarnitine	7	Lipids: Fatty Acyls	OxidationofBranchedFattyAcids	2069815	1	0.689225	0.0844938
499.297	7.07897	C26H45NO6S	Tauroursodeoxycholicacid	7	0	0	2241615	1	0.69192	0.293135
270.219	3.65024	C16H30O3	FA oxo(16:0)	6	Lipids: Fatty Acyls	Fatty Acids and Conjugates	260133	1	0.692084	0.0337205
188.08	10.4062	C7H12N2O4	N-Acetylglutamine	5	0	0	6596554	1	0.693482	0.262666
202.12	4.29751	C10H18O4	[FA (10:0/2:0)] Decanedioic acid	5	Lipids: Fatty Acyls	Fatty Acids and Conjugates	299564	1	0.693693	0.0998588
201.061	13.7629	C6H13NO5	D-Mannosamine	9	0	0	3027619	1	0.694791	0.0239535
118.063	5.19402	C5H10O3	formyl 3-hydroxy-butanoate	7	Lipids: Fatty Acyls	Fatty esters	3583308	1	0.695325	0.00134622
275.148	16.2228	C11H21N3O5	L-a-glutamyl-L-Lysine	7	Peptide(di-)	Basic peptide	371904	1	0.695577	0.0429787
228.136	4.35604	C12H20O4	Traumatic acid	5	Lipids: Fatty Acyls	alpha-Linolenic acid metabolism	1940668	1	0.697186	0.222174
493.317	7.25389	C24H48NO7P	[PC(16:1)] 1-(9E-hexadecenoyl)-sn-glycero-3-phosphocholine	5	Lipids: Glycerophospholipids	Glycerophosphocholines	15925009	1	0.698426	0.0349189
426.088	16.6448	C13H22N4O8S2	Asp-Cys-Cys-Ser	7	Peptide(tetra-)	Acidic peptide	713965	1	0.6996	0.160454
164.047	7.16996	C9H8O3	4-Coumarate	6	Amino Acid Metabolism	Tyrosine metabolism__Phenylalanine metabolism__Phenylpropanoid biosynthesis	258551	1	0.702718	0.25874
173.08	14.0509	C6H11N3O3	5-Guanidino-2-oxopentanoate	8	Amino Acid Metabolism	D-Arginine and D-ornithine metabolism	2144455	1	0.705426	0.0932691
694.566	5.20006	C47H76O2	CE(20:4(8Z,11Z,14Z,17Z))	7	Lipids: Sterol lipids	0	6471059	1	0.708708	0.0977265
222.162	3.67324	C14H22O2	7E,9E,11-Dodecatrienyl acetate	5	Lipids: Fatty Acyls	Fatty esters	450927	1	0.71224	0.167294
364.098	14.7265	C12H22O11	Sucrose	10	Carbohydrate Metabolism	Galactose metabolism__Starch and sucrose metabolism	45623644	1	0.713012	0.358569
120.042	10.3206	C4H8O4	D-Erythrulose	7	0	0	1961060	1	0.714075	0.128799
190.132	21.14	C8H15NO3	Swainsonine	7	0	0	3580000	1	0.715238	0.00348096
805.562	3.40195	C46H80NO8P	PC(38:6)	8	Lipids: Glycerophospholipids	Glycerophosphocholines	180093952	1	0.715844	0.00547086
114.032	13.3962	C5H6O3	cis-Acetylacrylate	2.5	Xenobiotics Biodegradation and Metabolism	1,4-Dichlorobenzene degradation	1068967	1	0.715936	0.355591
154.003	11.6428	C3H7O5P	Propanoyl phosphate	6	Carbohydrate Metabolism	Propanoate metabolism__C5-Branched dibasic acid metabolism	1512846	1	0.716639	0.216345
166.063	4.43434	C9H10O3	3-Methoxy-4-hydroxyphenylacetaldehyde	6	Amino Acid Metabolism	Tyrosine metabolism	159124	1	0.716755	0.109672
160.037	14.9532	C6H8O5	2-Oxoadipate	6	Amino Acid Metabolism	Lysine biosynthesis__Lysine degradation__Tryptophan metabolism	668670	1	0.717469	0.243999
436.259	4.00067	C21H41O7P	PA(18:1(9Z)/0:0)	6	Lipid Metabolism	Glycerolipid metabolism__Glycerophospholipid metabolism	3903330	1	0.717998	0.0111393
190.095	21.9494	C7H14N2O4	meso-2,6-Diaminoheptanedioate	6	Amino Acid Metabolism	Lysine biosynthesis	1003566	1	0.71813	0.0930218
275.148	17.5485	C11H21N3O5	Epsilon-(gamma-Glutamyl)-lysine	7	0	0	728969	1	0.718737	0.110072
172.121	8.55073	C8H13NO2	Retronecine	7	Biosynthesis of Secondary Metabolites	Alkaloid biosynthesis II	1634071	1	0.719685	0.230852
117.043	10.0232	C4H7NO3	L-Aspartate 4-semialdehyde	6	Amino Acid Metabolism	Glycine, serine and threonine metabolism__Lysine biosynthesis	1175859	1	0.721637	0.00365256
258.183	4.38852	C14H26O4	FA methyl(15:0) tridecanedioic acid	6	Lipids: Fatty Acyls	Fatty Acids and Conjugates	393627	1	0.721651	0.1118
132.09	21.2587	C5H12N2O2	L-Ornithine	10	Amino Acid Metabolism	Arginine and proline metabolism__D-Arginine and D-ornithine metabolism__Glutathione metabolism	9903527	1	0.72255	0.0499604
202.045	13.3836	C6H12O6	D-Mannose	8	Carbohydrate Metabolism	Fructose and mannose metabolism__Galactose metabolism	149652896	1	0.722798	0.388572
831.578	3.3729	C48H82NO8P	PC(40:7)	6	Lipids: Glycerophospholipids	Glycerophosphocholines	19922324	1	0.723481	0.012225
138.032	7.04698	C7H6O3	Gentisate aldehyde	8	Amino Acid Metabolism	Tyrosine metabolism	298868	1	0.724497	0.274678
150.053	14.739	C5H10O5	D-Ribose	6	Carbohydrate Metabolism	Pentose phosphate pathway	2436260	1	0.72526	0.150873
147.053	14.5207	C5H9NO4	L-Glutamate	10	Amino Acid Metabolism	Arginine and proline metabolism__Glutamate metabolism__Histidine metabolism__D-Glutamine and D-glutamate metabolism__Glutathione metabolism_Butanoate metabolism_C5-Branched dibasic acid metabolism_Porphyrin and chlorophyll metabolism_Nitrogen metabolism	51901752	1	0.72669	0.103839
336.165	16.7628	C12H21N3O7	Glu-Ala-Thr	7	Peptide(tri-)	Acidic peptide	5035445	1	0.727106	0.169505
239.102	12.044	C9H13N5O3	Dihydrobiopterin	6	Metabolism of Cofactors and Vitamins	Folate biosynthesis	1013784	1	0.72746	0.0716644
146.106	21.9552	C6H14N2O2	L-Lysine	10	Amino Acid Metabolism	Lysine biosynthesis__Lysine degradation__Biotin metabolism__Alkaloid biosynthesis II	52484900	1	0.729198	0.0986498
274.178	4.37898	C14H26O5	3-Hydroxytetradecanedioicacid	7	Lipids: Fatty Acyls	0	1186430	1	0.732003	0.667593
748.525	3.26551	C40H77O10P	PG(34:1)	6	Lipids: Glycerophospholipids	Glycerophosphoglycerols	680306	1	0.732512	0.119186
145.02	7.58676	C5H7NO2S	3,4-Dehydrothiomorpholine-3-carboxylate	7	0	0	28010534	1	0.734227	0.148559
502.773	3.28493	C48H85N3O15P2	CDP-DG(36:2)	5	Lipids: Glycerophospholipids	0	840748	1	0.734294	0.249121
132.079	4.45951	C6H12O3	Ethyl (R)-3-hydroxybutanoate	7	0	0	1263154	1	0.736274	0.0188178
858.526	3.27369	C45H79O13P	PI(36:4)	6	Lipids: Glycerophospholipids	Glycerophosphoinositols	3797918	1	0.740321	0.0246972
205.012	14.4846	C4H10NO5P	fosmidomycin	7	0	0	1468803	1	0.740493	0.115068
493.317	4.07759	C24H48NO7P	LysoPC(16:1(9Z))	5	Lipids: Glycerophospholipids	Glycerophosphocholines	37547432	1	0.741095	0.0500525
146.015	13.382	C4H6N2O2S	ZAPA	7	0	0	1175292	1	0.742933	0.169562
86.0367	14.7397	C4H6O2	2-Butenoate	5	Lipids: Fatty Acyls	Fatty Acids and Conjugates	1056441	1	0.744643	0.0987063
298.251	3.61075	C18H34O3	FA oxo(18:0)	6	Lipids: Fatty Acyls	Fatty Acids and Conjugates	528001	1	0.746884	0.113719
152.047	3.96305	C8H8O3	3-Methoxytropolone	5	0	0	7060805	1	0.747502	0.0396188
523.364	7.20235	C26H54NO7P	PC(18:0)	6	Lipids: Glycerophospholipids	Glycerophosphocholines	36739296	1	0.749773	0.121282
118.063	7.08768	C5H10O3	5-Hydroxypentanoate	7	Lipids: Fatty Acyls	Fatty Acids and Conjugates	899538	1	0.751331	0.111005
221.108	8.57148	C9H19NO3S	CAPS	7	Medium Component	0	43570996	1	0.75136	0.155816
733.561	3.47744	C40H80NO8P	PC(32:0)	6	Lipids: Glycerophospholipids	Glycerophosphocholines	14862513	1	0.753822	0.0089268
240.209	3.60733	C15H28O2	[FA dimethyl(13:0)] 2,5-dimethyl-2E-tridecenoic acid	7	Lipids: Fatty Acyls	Fatty Acids and Conjugates	173668	1	0.757071	0.154025
480.033	13.5661	C15H18N2O12P2	P1-uridyl-P2-phenyl diphosphate	5	0	0	123757	1	0.758232	0.174578
310.178	3.67059	C17H26O5	Botrydial	5	Lipids: Prenols	Isoprenoids	443202	1	0.764106	0.215134
173.999	5.18723	C6H6O4S	Phenol sulfate	7	0	0	1611668	1	0.76525	0.403731
155.069	14.1084	C6H9N3O2	L-Histidine	10	Amino Acid Metabolism	Histidine metabolism__beta-Alanine metabolism	341180608	1	0.765824	0.0660222
336.046	12.6781	C13H14O9	1-Salicylateglucuronide	7	0	0	954921	1	0.769077	0.417758
182.079	13.6686	C6H14O6	Mannitol	10	Carbohydrate Metabolism	Fructose and mannose metabolism	3359393	1	0.770786	0.128076
218.019	13.5101	C9H8O5	3,4,6-trihydroxy-cis-cinnamate	7	0	esculetin biosynthesis	3616321	1	0.771164	0.190068
166.048	13.7308	C5H10O6	D-Arabinonate	6	Carbohydrate Metabolism	D-arabinose degradation III	2839445	1	0.774695	0.162787
294.183	3.69115	C17H26O4	Phytuberin	7	0	0	3945859	1	0.775828	0.372224
172.11	4.36055	C9H16O3	FA oxo(9:0) oxo-nonanoic acid	6	Lipids: Fatty Acyls	Fatty Acids and Conjugates	1563099	1	0.77688	0.00237046
86.0367	14.2219	C4H6O2	2-Butyne-1,4-diol	5	0	0	408968	1	0.776928	0.1213
211.088	8.63915	C10H13N3	Debrisoquin	7	0	0	14688085	1	0.778242	0.11811
467.302	7.26034	C22H46NO7P	PE(17:0)	5	Lipids: Glycerophospholipids	Glycerophosphoethanolamines	3985697	1	0.780218	0.109603
133.053	8.30326	C8H7NO	Indoxyl	8	Amino Acid Metabolism	Tryptophan metabolism	2068558	1	0.780744	0.510538
125.999	11.2572	C2H6O4S	2-Hydroxyethanesulfonate	6	Amino Acid Metabolism	Taurine and hypotaurine metabolism	1640525	1	0.780772	0.0194238
202.045	17.0689	C6H12O6	D-Fructose	10	Carbohydrate Metabolism	Fructose and mannose metabolism__Galactose metabolism__Starch and sucrose metabolism	16452313	1	0.78145	0.260565
499.297	3.94161	C26H45NO6S	[ST hydrox] N-(3alpha,7alpha-dihydroxy-5beta-cholan-24-oyl)-taurine	6	Lipids: Sterol lipids	Bile acid biosynthesis	24530990	1	0.78723	0.491279
238.157	3.66186	C14H22O3	FA oxo(14:1) cyclopentanebutanoic acid	6	Lipids: Fatty Acyls	Octadecanoids	420752	1	0.788292	0.222786
125.095	20.9561	C6H11N3	N-Methylhistamine	6	Amino Acid Metabolism	Histidine metabolism	183522	1	0.79039	0.0998476
290.123	16.4026	C10H18N4O6	Ala-Asn-Ser	7	Peptide(tri-)	Polar peptide	101296	1	0.791014	0.421241
410.243	4.02763	C19H39O7P	[PA(16:0/0:0)] 1-hexadecanoyl-2-sn-glycero-3-phosphate	6	Lipids: Glycerophospholipids	Glycerophosphates	6445585	1	0.792031	0.0418796
116.084	4.39138	C6H12O2	4-Hydroxyhexan-3-one	7	0	0	1980617	1	0.793343	0.243734
226.193	3.64896	C14H26O2	FA (14:1) tetradecenoic acid	6	Lipids: Fatty Acyls	Fatty Acids and Conjugates	649617	1	0.794088	0.355328
379.249	7.30169	C18H38NO5P	[SP] Sphing-4-enine-1-phosphate	5	Lipids: Sphingolipids	Sphingoid bases	1598355	1	0.794705	0.142918
200.178	3.71289	C12H24O2	Dodecanoic acid	6	Lipid Metabolism	Fatty acid biosynthesis	2241021	1	0.794763	0.165912
332.272	3.46238	C22H36O2	[FA (22:4)] 7Z,10Z,13Z,16Z-docosatetraenoic acid	6	Lipids: Fatty Acyls	Fatty Acids and Conjugates	408093	1	0.794787	0.358922
481.317	7.22491	C23H48NO7P	PC(15:0)	6	Lipids: Glycerophospholipids	Glycerophosphocholines	3971241	1	0.802199	0.13671
829.561	3.40411	C48H80NO8P	PC(40:8)	6	Lipids: Glycerophospholipids	Glycerophosphocholines	3729881	1	0.802361	0.111252
495.332	4.03711	C24H50NO7P	LysoPC(16:0)	8	Lipids: Glycerophospholipids	Glycerophosphocholines	788280512	1	0.80241	0.0320116
144.042	14.8029	C6H8O4	Methylitaconate	5	Metabolism of Cofactors and Vitamins	Nicotinate and nicotinamide metabolism	6388698	1	0.803456	0.335533
158.131	3.92864	C9H18O2	FA methyl(8:0)	8	Lipids: Fatty Acyls	Fatty Acids and Conjugates	18591238	1	0.804113	0.421825
833.593	3.37273	C48H84NO8P	PC(40:6)	6	Lipids: Glycerophospholipids	Glycerophosphocholines	50304472	1	0.804522	0.0574563
142.099	4.58498	C8H14O2	FA (8:1)	8	Lipids: Fatty Acyls	Fatty Acids and Conjugates	647010	1	0.807885	0.402405
250.062	13.9576	C8H14N2O5S	gamma-L-Glutamyl-L-cysteine	8	Amino Acid Metabolism	Glutamate metabolism__Glutathione metabolism	559062	1	0.808223	0.356582
144.079	4.38235	C7H12O3	FA oxo(7:0)	8	Lipids: Fatty Acyls	Fatty Acids and Conjugates	301595	1	0.808931	0.0532621
146.069	14.6501	C5H10N2O3	L-Glutamine	10	Amino Acid Metabolism	Glutamate metabolism__Purine metabolism__Pyrimidine metabolism__D-Glutamine and D-glutamate metabolism__Nitrogen metabolism	744083008	1	0.809101	0.0209214
298.178	4.13238	C16H26O5	Tetranor-PGE1	5	Lipids: Fatty Acyls	Eicosanoids	1714321	1	0.809143	0.707031
216.172	4.05219	C12H24O3	FA hydroxy(12:0) dodecanoic acid	6	Lipids: Fatty Acyls	Fatty Acids and Conjugates	393396	1	0.809479	0.609291
214.157	3.88844	C12H22O3	3-Oxododecanoic acid	7	Lipids: Fatty Acyls	Fatty Acids and Conjugates	285263	1	0.811656	0.337787
114.032	14.8171	C5H6O3	2-Hydroxy-2,4-pentadienoate	8	Amino Acid Metabolism	Phenylalanine metabolism__Benzoate degradation via hydroxylation__Biphenyl degradation__Toluene and xylene degradation__1,4-Dichlorobenzene degradation__Fluorene degradation__Carbazole degradation__Ethylbenzene degradation__Styrene degradation	16632681	1	0.813397	0.212621
620.296	3.77304	C29H49O12P	[PI(20:4)] 1-(5Z,8Z,11Z,14Z-eicosatetraenoyl)-sn-glycero-3-phospho-(1'-myo-inositol)	7	Lipids: Glycerophospholipids	Glycerophosphoinositols	472951	1	0.814265	0.290054
199.096	8.03857	C8H13N3O3	gamma-Glutamyl-beta-aminopropiononitrile	6	Amino Acid Metabolism	Cyanoamino acid metabolism	153133	1	0.814929	0.207195
156.054	11.0845	C6H8N2O3	4-Imidazolone-5-propanoate	8	Amino Acid Metabolism	Histidine metabolism	3877182	1	0.82171	0.2094
467.301	4.19541	C22H46NO7P	[LysoPC(14:0)] 1-tetradecanoyl-sn-glycero-3-phosphocholine	6	Lipids: Glycerophospholipids	Glycerophosphocholines	5922509	1	0.822419	0.283174
200.141	3.99993	C11H20O3	[FA hydroxy(11:1)] undecenoic acid	7	Lipids: Fatty Acyls	Fatty Acids and Conjugates	474350	1	0.823564	0.522232
178.099	4.03138	C11H14O2	Eugenol methyl ether	7	0	volatile cinnamoic ester biosynthesis	403052	1	0.824944	0.299279
89.0477	12.6738	C3H7NO2	Urethane	7	0	0	1132899	1	0.825387	0.517824
102.032	14.7178	C4H6O3	2-Oxobutanoate	6	Amino Acid Metabolism	Glycine, serine and threonine metabolism__Methionine metabolism__Valine, leucine and isoleucine biosynthesis__Propanoate metabolism__C5-Branched dibasic acid metabolism	9172912	1	0.825885	0.238141
96.0211	14.1825	C5H4O2	Furfural	7	0	methanofuran biosynthesis	1419265	1	0.827407	0.480546
547.18	14.7898	C19H30N7O10P	GMP-N-&epsilon;-(N-&alpha;-acetyl lysine methyl ester) 5'-phosphoramidate	5	0	0	696045	1	0.828216	0.0645151
188.08	13.2691	C7H12N2O4	L-glycyl-L-hydroxyproline	5	Peptide	0	192459	1	0.830744	0.398736
223.106	12.5898	C8H17NO6	N-acetyl -D- glucosaminitol	5	0	0	543223	1	0.832061	0.0350594
132.042	14.7262	C5H8O4	(S)-2-Acetolactate	6	Amino Acid Metabolism	Valine, leucine and isoleucine biosynthesis__C5-Branched dibasic acid metabolism	2925582	1	0.833277	0.177574
126.043	11.4657	C5H6N2O2	Imidazole-4-acetate	10	Amino Acid Metabolism	Histidine metabolism	1820234	1	0.833919	0.348807
170.131	4.40944	C10H18O2	6-endo-Hydroxycineole	7	Biosynthesis of Secondary Metabolites	Terpenoid biosynthesis	4089253	1	0.835276	0.205876
284.112	14.4926	C11H16N4O5	Coformycin	5	0	0	913892	1	0.836411	0.134006
88.016	14.8257	C3H4O3	3-Hydroxypropenoate	5	0	0	948112	1	0.838369	0.254624
242.188	3.77593	C14H26O3	[FA oxo(14:0)] 3-oxo-tetradecanoic acid	7	Lipids: Fatty Acyls	Fatty Acids and Conjugates	289277	1	0.838405	0.390108
884.542	3.26943	C47H81O13P	PI(38:5)	6	Lipids: Glycerophospholipids	Glycerophosphoinositols	1423473	1	0.839216	0.170283
166.048	13.2805	C5H10O6	D-Xylonate	8	Carbohydrate Metabolism	Pentose and glucuronate interconversions	858168	1	0.839696	0.358669
482.243	3.91531	C25H39O7P	PA(22:6(4Z,7Z,10Z,13Z,16Z,19Z)/0:0)	5	Lipids: Glycerophospholipids	Glycerophosphates	514984	1	0.845091	0.0280665
88.016	14.2095	C3H4O3	Pyruvate	6	Carbohydrate Metabolism	Glycolysis / Gluconeogenesis__Citrate cycle (TCA cycle)__Pentose phosphate pathway__Ascorbate and aldarate metabolism__Biosynthesis of steroids__Alanine and aspartate metabolism__Glycine, serine and threonine metabolism	338152	1	0.846471	0.206749
268.24	3.54389	C17H32O2	FA methyl(16:1)	6	Lipids: Fatty Acyls	Fatty Acids and Conjugates	331689	1	0.847079	0.499796
509.348	3.98843	C25H52NO7P	LysoPE(20:0)	6	Lipids: Glycerophospholipids	Glycerophosphoethanolamines	5907696	1	0.847816	0.0968075
244.069	11.6974	C9H12N2O6	Pseudouridine	6	Nucleotide Metabolism	Pyrimidine metabolism	2692235	1	0.848259	0.479488
229.089	14.5126	C9H15N3O2S	Ergothioneine	6	Amino Acid Metabolism	Histidine metabolism	2378776	1	0.848806	0.232965
224.178	3.6595	C14H24O2	FA (14:1)nonanoic acid	6	Lipids: Fatty Acyls	Fatty Acids and Conjugates	560431	1	0.848984	0.404471
88.0524	7.41277	C4H8O2	Butanoic acid	8	Carbohydrate Metabolism	Butanoate metabolism	1945800	1	0.849518	0.390354
809.593	3.39247	C46H84NO8P	PC(38:4)	6	Lipids: Glycerophospholipids	Glycerophosphocholines	105815872	1	0.852451	0.0804412
221.09	11.3348	C8H15NO6	N-Acetyl-D-glucosamine	6	Amino Acid Metabolism	Glutamate metabolism__Aminosugars metabolism	765725	1	0.853942	0.543735
219.111	8.37467	C9H17NO5	Pantothenate	10	Amino Acid Metabolism	beta-Alanine metabolism__Pantothenate and CoA biosynthesis	7022959	1	0.854462	0.569443
665.611	4.65543	C45H76O2	[ST (18:2)] cholest-5-en-3beta-yl (9Z,12Z-octadecadienoate)	7	Lipids: Sterol lipids	Sterols	8354748	1	0.855478	0.616533
136.037	12.6205	C4H8O5	[FA trihydroxy(4:0)] 2,3,4-trihydroxy-butanoic acid	6	Carbohydrate Metabolism	Ascorbate and aldarate metabolism	9119998	1	0.856225	0.192704
102.032	12.5904	C4H6O3	Succinate semialdehyde	6	Amino Acid Metabolism	Glutamate metabolism__Tyrosine metabolism__Butanoate metabolism__Vitamin B6 metabolism	265750	1	0.856294	0.0153084
304.138	14.9527	C11H20N4O6	D-Nopaline	8	Amino Acid Metabolism	Arginine and proline metabolism	1021042	1	0.858884	0.224337
325.101	14.3216	C11H19NO10	N-Glycoloyl-neuraminate	6	Carbohydrate Metabolism	Aminosugars metabolism	362652	1	0.859675	0.29399
97.977	27.3824	H3O4P	Orthophosphate	6	Energy Metabolism	Oxidative phosphorylation__Photosynthesis__Peptidoglycan biosynthesis	115713	1	0.860866	0.0357195
222.1	10.916	C11H14N2O3	Phe-Gly	5	Peptide(di-)	Hydrophobic peptide	869280	1	0.861465	0.552555
214.193	3.68652	C13H26O2	FA methyl(12:0) dodecanoic acid	8	Lipids: Fatty Acyls	Fatty Acids and Conjugates	724236	1	0.862005	0.202537
200.105	4.37557	C10H16O4	FA (12:1) Decenedioic acid	6	Lipids: Fatty Acyls	Fatty Acids and Conjugates	304708	1	0.862975	0.389953
246.02	14.9548	C9H10O6S	&alpha;-oxo-1-carboxy-5,6-dihydrothiopyranpropanoate S-oxide	5	0	0	308404	1	0.863334	0.640824
204.074	15.046	C7H12N2O5	L-beta-aspartyl-L-alanine	7	Peptide	0	2177392	1	0.863451	0.44984
116.047	4.88925	C5H8O3	3-Methyl-2-oxobutanoic acid	8	Amino Acid Metabolism	Valine, leucine and isoleucine degradation__Valine, leucine and isoleucine biosynthesis__Pantothenate and CoA biosynthesis	436999	1	0.864216	0.384024
102.032	7.31093	C4H6O3	Acetoacetate	6	Lipid Metabolism	Synthesis and degradation of ketone bodies__Valine, leucine and isoleucine degradation__Tyrosine metabolism__Propanoate metabolism__Styrene degradation__Butanoate metabolism	1050326	1	0.864806	0.644997
146.084	7.26357	C9H10N2	Myosmine	5	0	0	1204941	1	0.864935	0.581672
408.228	4.0948	C19H37O7P	Palmitoylglycerone phosphate	5	0	0	349241	1	0.865809	0.22818
84.0211	14.7457	C4H4O2	3-Butynoate	6	Carbohydrate Metabolism	Butanoate metabolism	1181058	1	0.872349	0.454725
120.042	7.30546	C4H8O4	L-Erythrulose	6	Carbohydrate Metabolism	0	1002276	1	0.872608	0.154802
239.071	4.87919	C12H14NO2Cl	Clomazone	7	0	0	21067328	1	0.873361	0.79797
188.116	14.3368	C8H16N2O3	N2-Acetyl-L-lysine	8	Amino Acid Metabolism	Lysine biosynthesis	1334740	1	0.877314	0.0543846
88.0524	5.61685	C4H8O2	(S)-Acetoin	8	Carbohydrate Metabolism	Butanoate metabolism	456314	1	0.877555	0.474326
231.147	7.91173	C11H21NO4	O-Butanoylcarnitine	7	Lipids: Fatty Acyls	Fatty acyl carnitines	2319788	1	0.87787	0.481513
206.106	8.38488	C11H14N2O2	Phenylethylmalonamide	7	0	0	1272557	1	0.878639	0.563382
174.1	12.8281	C7H14N2O3	N-Acetylornithine	6	Amino Acid Metabolism	Arginine and proline metabolism	2060270	1	0.878869	0.493468
184.146	3.84408	C11H20O2	gamma-Undecalactone	5	0	0	633729	1	0.879465	0.300464
294.219	3.65008	C18H30O3	FA hydroxy(18:1)	6	Lipids: Fatty Acyls	Fatty Acids and Conjugates	135929	1	0.879649	0.40553
187.096	13.2363	C7H13N3O3	5-guanidino-3-methyl-2-oxo-pentanoate	5	0	0	3594523	1	0.879716	0.591781
243.085	11.5166	C9H13N3O5	Cytidine	10	Nucleotide Metabolism	Pyrimidine metabolism	2203665	1	0.879912	0.678699
242.225	3.59812	C15H30O2	FA methyl(14:0)	6	Lipids: Fatty Acyls	Fatty Acids and Conjugates	706554	1	0.880059	0.470726
158.094	7.28299	C8H14O3	Ethyl 3-oxohexanoate	7	0	0	1317288	1	0.880252	0.111554
272.235	3.65378	C16H32O3	FA hydroxy(16:0)] hexadecanoic acid	6	Lipids: Fatty Acyls	Fatty Acids and Conjugates	421841	1	0.880274	0.560035
335.133	14.8048	C12H21N3O8	Glu-Ser-Thr	5	Peptide(tri-)	Acidic peptide	659343	1	0.884386	0.151094
453.286	7.24884	C21H44NO7P	LysoPE(16:0)	6	Lipids: Glycerophospholipids	Glycerophosphoethanolamines	6397507	1	0.884498	0.418491
282.256	3.51173	C18H34O2	FA (18:1)	6	Lipids: Fatty Acyls	Fatty Acids and Conjugates	30336068	1	0.885943	0.707291
145.11	12.5747	C7H15NO2	4-Trimethylammoniobutanoate	8	Amino Acid Metabolism	Lysine degradation	2528228	1	0.88952	0.379665
196.096	12.9377	C8H12N4O2	3,5-dihydro-5-methylidene-4H-imidazol-4-one	5	0	0	1314839	1	0.889581	0.610597
216.04	14.1923	C5H13O7P	2-C-Methyl-D-erythritol 4-phosphate	8	Lipid Metabolism	Biosynthesis of steroids	392711872	1	0.889632	0.307433
430.381	3.36422	C29H50O2	[PR] Vitamin E	6	Lipid Metabolism	Biosynthesis of steroids	335307	1	0.890505	0.234577
140.058	9.05068	C6H8N2O2	Methylimidazoleacetic acid	8	Amino Acid Metabolism	Histidine metabolism	2286579	1	0.890577	0.307273
525.285	7.22097	C27H44NO7P	LysoPE(22:6)	6	Lipids: Glycerophospholipids	Glycerophosphoethanolamines	2385554	1	0.89263	0.391832
223.106	12.237	C8H17NO6	N-acetyl -D- glucosaminitol	5	0	0	634981	1	0.893683	0.469236
438.274	7.15447	C21H43O7P	[PA(18:0)] 1-octadecanoyl-2-sn-glycero-3-phosphate	6	Lipids: Glycerophospholipids	Glycerophosphates	334139	1	0.896244	0.492537
614.396	4.96056	C32H58N2O7S	CHAPS	7	0	0	1909073	1	0.897566	0.111429
130.063	7.15198	C6H10O3	(S)-3-Methyl-2-oxopentanoic acid	8	Amino Acid Metabolism	Valine, leucine and isoleucine degradation__Valine, leucine and isoleucine biosynthesis	2142547	1	0.898578	0.738762
523.364	5.42553	C26H54NO7P	LysoPC(0:0/18:0)	7	Lipids: Glycerophospholipids	Glycerophosphocholines	4155378	1	0.899289	0.402606
288.059	12.5483	C10H12N2O8	Orotidine	5	0	0	220934	1	0.899896	0.382832
227.09	9.91748	C9H13N3O4	Deoxycytidine	8	Nucleotide Metabolism	Pyrimidine metabolism	1980557	1	0.900985	0.510757
159.089	12.0893	C7H13NO3	5-Acetamidopentanoate	6	Amino Acid Metabolism	Lysine degradation	488253	1	0.902414	0.2824
175.096	15.4807	C6H13N3O3	L-Citrulline	10	Amino Acid Metabolism	Arginine and proline metabolism	134936464	1	0.902676	0.424539
129.079	11.7963	C6H11NO2	L-Pipecolate	8	Amino Acid Metabolism	Lysine degradation__Alkaloid biosynthesis II	10191607	1	0.903538	0.433829
192.09	7.61835	C10H12N2O2	Acanthicifoline	7	0	0	293757	1	0.90462	0.725692
746.51	3.25338	C40H75O10P	PG(34:2)	6	Lipids: Glycerophospholipids	Glycerophosphoglycerols	689293	1	0.907371	0.625553
903.585	3.25116	C47H83O13P	PI(38:4)	8	Lipids: Glycerophospholipids	Glycerophosphoinositols	29467896	1	0.908784	0.222923
112.027	7.88171	C4H4N2O2	Uracil	10	Nucleotide Metabolism	Pyrimidine metabolism__beta-Alanine metabolism__Pantothenate and CoA biosynthesis	790054	1	0.910408	0.620232
481.353	4.09155	C24H52NO6P	[LysoPC(16:2)] 1-hexadecyl-sn-glycero-3-phosphocholine	5	Lipids: Glycerophospholipids	Glycerophosphocholines	4639448	1	0.911021	0.313617
108.025	7.82173	C3H8O2S	3-mercapto-1,2-propanediol	7	0	0	319907	1	0.912868	0.539697
152.059	7.30551	C7H8N2O2	N1-Methyl-2-pyridone-5-carboxamide	5	Metabolism of Cofactors and Vitamins	Nicotinate and nicotinamide metabolism	20500194	1	0.913515	0.514648
335.133	14.1274	C12H21N3O8	N4-(Acetyl-beta-D-glucosaminyl)asparagine	5	0	0	824929	1	0.914541	0.625222
104.011	15.9991	C3H4O4	Hydroxypyruvate	8	Amino Acid Metabolism	Glycine, serine and threonine metabolism__Glyoxylate and dicarboxylate metabolism	134788	1	0.914867	0.530586
466.312	3.26111	C27H46O4S	Cholesterolsulfate	5	Lipids: Sterol lipids	0	8274749	1	0.917032	0.511949
134.094	7.29564	C5H12O	3-Methylbutanol	7	0	leucine degradation III	720363	1	0.917762	0.683674
161.105	12.5893	C7H15NO3	L-Carnitine	10	Amino Acid Metabolism	Lysine degradation	172360640	1	0.917921	0.467122
181.085	7.69263	C8H8N2O2	Ricinine	7	0	0	336531	1	0.919062	0.685292
96.0211	14.7274	C5H4O2	Furfural	5	0	methanofuran biosynthesis	916112	1	0.922025	0.659647
523.364	3.89801	C26H54NO7P	LysoPC(18:0)	8	Lipids: Glycerophospholipids	Glycerophosphocholines	216044880	1	0.922872	0.475447
112.027	9.56032	C4H4N2O2	Orotate(Fragment)	8	Nucleotide Metabolism	Pyrimidine metabolism	1107454	1	0.924576	0.816123
297.107	9.41052	C11H15N5O5	Psicofuranin	5	0	0	361294	1	0.925959	0.53087
293.111	13.175	C11H19NO8	N-Acetylmuramate	7	0	0	571812	1	0.92601	0.683511
175.063	8.93713	C10H9NO2	Indole-3-acetate	6	Amino Acid Metabolism	Tryptophan metabolism	702824	1	0.927039	0.651728
189.064	14.0727	C7H11NO5	N-Acetyl-L-glutamate	10	Amino Acid Metabolism	Arginine and proline metabolism	4727496	1	0.927217	0.740603
560.48	3.3215	C36H64O4	Mayolene-18	7	Lipids: Fatty Acyls	Fatty esters	582617	1	0.927562	0.693159
188.116	12.072	C8H16N2O3	N6-Acetyl-L-lysine	8	Amino Acid Metabolism	Lysine degradation	3417636	1	0.92847	0.651951
101.048	7.97181	C4H7NO2	2-Aminobutan-4-olide	5	0	0	319974	1	0.929189	0.633022
189.111	14.6149	C7H15N3O3	L-Homocitrulline	5	0	0	2726312	1	0.932512	0.61487
117.054	15.539	C3H7N3O2	Guanidinoacetate	8	Amino Acid Metabolism	Glycine, serine and threonine metabolism__Arginine and proline metabolism	4108541	1	0.932778	0.421114
116.084	7.26783	C6H12O2	Hexanoic acid	5	Lipids: Fatty Acyls	OxidationofVeryLongChainFattyAcids	2208491	1	0.932853	0.517162
252.093	4.3815	C12H13NO2S	Carboxin	7	0	0	19769970	1	0.933485	0.890144
242.152	4.39684	C13H22O4	2-isocapryloyl-3R-hydroxymethyl-&gamma;-butyrolactone	5	0	0	330213	1	0.934064	0.711773
175.121	7.76776	C8H14O3	FA oxo(8:0) oxo-octanoic acid	8	Lipids: Fatty Acyls	Fatty Acids and Conjugates	690989	1	0.934385	0.730614
156.09	10.8676	C7H9NO2	Trigonelline	9	0	0	912734	1	0.934399	0.796661
399.108	7.29727	C22H19NO5	6-(2-Hydroxyethyl)-5,6-dihydrosanguinarine	7	0	0	70988344	1	0.936277	0.872891
268.067	9.7371	C9H14N2O6	5-6-Dihydrouridine	7	0	0	913199	1	0.936821	0.72249
125.015	15.0843	C2H7NO3S	Taurine	10	Lipid Metabolism	Bile acid biosynthesis__Taurine and hypotaurine metabolism	102540144	1	0.938952	0.443263
203.079	11.3347	C8H13NO5	N2-Acetyl-L-aminoadipate	8	Amino Acid Metabolism	Lysine biosynthesis	1372027	1	0.939557	0.79215
261.881	18.3941	H3O9P3	Trimetaphosphate	8	Nucleotide Metabolism	Pyrimidine metabolism	2422856	1	0.94142	0.0883452
130.099	4.28803	C7H14O2	FA methyl(6:0)	8	Lipids: Fatty Acyls	Fatty Acids and Conjugates	2094875	1	0.941565	0.847826
357.106	16.5788	C15H19NO9	cyclo-dopa 5-O-glucoside	5	0	superpathway of betalain biosynthesis __ betacyanin biosynthesis __ amaranthin biosynthesis	108633	1	0.942027	0.728329
104.047	9.27141	C4H8O3	(S)-3-Hydroxyisobutyrate	8	Amino Acid Metabolism	Valine, leucine and isoleucine degradation	2348637	1	0.942261	0.799849
479.301	3.99916	C23H46NO7P	LysoPE(18:1)	6	Lipids: Glycerophospholipids	Glycerophosphoethanolamines	1044805	1	0.943699	0.501639
97.977	13.6822	H3O4P	Orthophosphate	6	Energy Metabolism	Oxidative phosphorylation__Photosynthesis__Peptidoglycan biosynthesis	180182	1	0.944243	0.782633
158.094	4.38573	C8H14O3	FA oxo(8:0) oxo-octanoic acid	8	Lipids: Fatty Acyls	Fatty Acids and Conjugates	1755143	1	0.947351	0.228261
112.027	8.37037	C4H4N2O2	Uracil	10	Nucleotide Metabolism	Pyrimidine metabolism__beta-Alanine metabolism__Pantothenate and CoA biosynthesis	890904	1	0.948067	0.878888
168.028	12.8015	C5H4N4O3	Urate	10	Nucleotide Metabolism	Purine metabolism	17091784	1	0.9488	0.703078
245.116	9.45524	C13H15N3O2	N-acetyl-tryptophanamide	5	0	0	1014936	1	0.95057	0.869077
426.11	7.54539	C17H20N2O6S	Methicillin	7	0	0	4866274	1	0.954619	0.957491
270.256	3.5356	C17H34O2	FA (17:0)	6	Lipids: Fatty Acyls	Fatty Acids and Conjugates	471710	1	0.956663	0.837025
252.093	7.27783	C12H13NO2S	Carboxin	7	0	0	14576430	1	0.958162	0.924049
187.063	7.5096	C11H9NO2	Indoleacrylicacid	5	0	0	120161	1	0.959806	0.81344
277.98	15.9752	C6H9O9P	L-Ascorbate 6-phosphate	8	Carbohydrate Metabolism	Ascorbate and aldarate metabolism	242508	1	0.962314	0.911528
246.051	13.9742	C6H15O8P	2-deoxyglucose-6-phosphate	5	0	0	269551	1	0.963258	0.693706
89.0477	14.388	C3H7NO2	L-Alanine	10	Amino Acid Metabolism	Alanine and aspartate metabolism__Cysteine metabolism__Taurine and hypotaurine metabolism__Selenoamino acid metabolism__D-Alanine metabolism__Carbon fixation__Reductive carboxylate cycle (CO2 fixation)	111892608	1	0.963301	0.713186
481.317	4.06726	C23H48NO7P	LysoPE(18:0)	6	Lipids: Glycerophospholipids	Glycerophosphoethanolamines	5115167	1	0.963695	0.70592
152.047	7.29209	C8H8O3	4-Hydroxyphenylacetate	6	Amino Acid Metabolism	Tyrosine metabolism__Phenylalanine metabolism	797307	1	0.963759	0.786714
246.05	12.5637	C6H15O8P	Glycerophosphoglycerol	7	0	0	567003	1	0.963872	0.877746
119.949	18.3925	H2O4S	Sulfate	8	Nucleotide Metabolism	Purine metabolism__Cysteine metabolism__Sulfur metabolism	2886163	1	0.967517	0.138913
537.379	3.8871	C27H56NO7P	LysoPE(22:0)	6	Lipids: Glycerophospholipids	Glycerophosphoethanolamines	3252586	1	0.967542	0.812482
700.552	3.6518	C39H77N2O6P	SM(d34:2)	6	Lipids: Sphingolipids	Phosphosphingolipids	3252558	1	0.968001	0.77528
307.084	14.0485	C10H17N3O6S	Glutathione	6	Amino Acid Metabolism	Glutamate metabolism__Cysteine metabolism__Glutathione metabolism	2055339	1	0.968266	0.886843
145.074	7.31477	C6H11NO3	6-Amino-2-oxohexanoate	8	Amino Acid Metabolism	Lysine degradation	1219147	1	0.968786	0.929239
156.163	14.0685	C9H17N	Pinidine	7	0	Glycerophosphoinositols	1444050	1	0.972585	0.580933
159.089	7.2913	C7H13NO3	5-Acetamidopentanoate	8	Amino Acid Metabolism	Lysine degradation	3581759	1	0.972748	0.944189
285.096	7.81057	C11H15N3O6	N4-Acetylcytidine	5	0	0	175853	1	0.973104	0.79056
302.061	14.586	C8H18N2O6S2	PIPES	5	Medium Component	0	6573948	1	0.97404	0.679615
211.088	13.9216	C10H13N3	Debrisoquin	7	0	0	42809752	1	0.97502	0.411683
126.043	7.29979	C5H6N2O2	Thymine	8	Nucleotide Metabolism	Pyrimidine metabolism	4659354	1	0.97676	0.90697
304.24	3.50042	C20H32O2	FA (20:4)	6	Lipids: Fatty Acyls	Fatty Acids and Conjugates	3946480	1	0.978744	0.92062
508.28	3.54653	C24H45O9P	PG(18:2(9Z,12Z)/0:0)	5	Lipids: Glycerophospholipids	Glycerophosphoglycerols	251109	1	0.9796	0.91893
202.045	14.7847	C6H12O6	D-Galactose	8	Carbohydrate Metabolism	Galactose metabolism	248740272	1	0.980034	0.746665
190.048	11.0044	C7H10O6	3-Dehydroquinate	8	Amino Acid Metabolism	Phenylalanine, tyrosine and tryptophan biosynthesis	650629	1	0.981018	0.865358
153.079	7.221	C8H11NO2	Dopamine	8	Amino Acid Metabolism	Tyrosine metabolism__Indole and ipecac alkaloid biosynthesis__Alkaloid biosynthesis I	134916	1	0.984342	0.848892
256.24	3.56094	C16H32O2	Hexadecanoic acid	8	Lipid Metabolism	Fatty acid biosynthesis__Fatty acid elongation in mitochondria__Fatty acid metabolism__Biosynthesis of unsaturated fatty acids	40961796	1	0.985549	0.952291
164.032	13.2429	C5H8O6	2-Dehydro-D-xylonate	7	0	0	126328	1	0.9868	0.96548
210.162	3.60733	C13H22O2	FA (13:2) tridecadienoic acid	6	Lipids: Fatty Acyls	Fatty Acids and Conjugates	161259	1	0.988473	0.876263
172.146	7.16755	C10H20O2	p-Menthane-3,8-diol	5	0	0	439132	1	0.989082	0.725292
310.287	3.46159	C20H38O2	FA (20:1)	6	Lipids: Fatty Acyls	Fatty Acids and Conjugates	831059	1	0.991914	0.974548
247.069	16.5529	C9H13NO7	N-Succinyl-L-glutamate	8	Amino Acid Metabolism	Arginine and proline metabolism	528482	1	0.992815	0.981938
398.137	15.3125	C15H22N6O5S	S-Adenosyl-L-methionine	10	Amino Acid Metabolism	Arginine and proline metabolism__Methionine metabolism__Zeatin biosynthesis	979781	1	0.994681	0.974041
172.146	3.8314	C10H20O2	Decanoic acid	8	Lipid Metabolism	Fatty acid biosynthesis	4271782	1	0.995501	0.978668
453.285	4.075	C21H44NO7P	PE(16:0)	6	Lipids: Glycerophospholipids	Glycerophosphoethanolamines	5345153	1	0.996311	0.964126
202.045	14.3211	C6H12O6	D-Glucose	8	Carbohydrate Metabolism	Glycolysis / Gluconeogenesis__Pentose phosphate pathway__Galactose metabolism__Starch and sucrose metabolism__Streptomycin biosynthesis__Indole and ipecac alkaloid biosynthesis	253841328	1	0.996471	0.961352
438.274	3.93612	C21H43O7P	LPA(18:0)	6	Lipid Metabolism	Glycerolipid metabolism__Glycerophospholipid metabolism	1515708	1	1.00905	0.938572
186.162	3.7704	C11H22O2	[FA (11:0)] undecanoic acid	7	Lipids: Fatty Acyls	Fatty Acids and Conjugates	1488135	1	1.00956	0.90031
282.096	8.07384	C11H14N4O5	8-Oxocoformycin	5	0	0	151189	1	1.01239	0.932423
501.285	7.2344	C25H44NO7P	LysoPE(0:0/20:4(5Z,8Z,11Z,14Z))	5	Lipids: Glycerophospholipids	Glycerophosphoethanolamines	1625650	1	1.01285	0.944968
266.051	9.56272	C9H12N2O6	Uridine	10	Nucleotide Metabolism	Pyrimidine metabolism	1552097	1	1.0148	0.965574
525.286	3.87386	C27H44NO7P	LysoPE(22:6)	6	Lipids: Glycerophospholipids	Glycerophosphoethanolamines	3037740	1	1.01596	0.927398
144.115	4.07668	C8H16O2	FA (8:0) octanoic acid	8	Lipids: Fatty Acyls	Fatty acid biosynthesis	6757091	1	1.01603	0.965602
130.063	4.39256	C6H10O3	4-Methyl-2-oxopentanoate	8	Amino Acid Metabolism	Valine, leucine and isoleucine degradation__Valine, leucine and isoleucine biosynthesis	7326217	1	1.0168	0.956757
192.136	4.34872	C8H18O2	Octane-1,8-diol	7	0	0	2021671	1	1.01827	0.916659
157.038	14.8295	C6H7NO4	2-Aminomuconate	8	Amino Acid Metabolism	Tryptophan metabolism	290058	1	1.0191	0.941188
212.178	3.70379	C13H24O2	FA (13:1) tridecenoic acid	6	Lipids: Fatty Acyls	Fatty Acids and Conjugates	243106	1	1.01943	0.896077
174.089	12.1653	C8H14O4	Suberic acid	7	Lipids: Fatty Acyls	Fatty Acids and Conjugates	124797	1	1.02107	0.94155
312.303	3.46212	C20H40O2	FA (20:0)	8	Lipids: Fatty Acyls	Fatty Acids and Conjugates	373984	1	1.02272	0.938635
241.106	8.78387	C10H15N3O4	5-Methyl-2'-deoxycytidine	5	0	0	299721	1	1.02483	0.78504
190.136	27.5829	C13H18O	1-[2,6,6-Trimethyl-1,3-cyclohexadien-1-yl]-2E-buten-1-one	5	Prenol Lipids [PR]	C40 isoprenoids (tetraterpenes) [PR0107]	117685	1	1.02548	0.666347
175.085	8.85132	C7H13NO4	N-Carboxyethyl-g-aminobutyricacid	5	0	0	305849	1	1.0274	0.889566
130.063	7.64354	C6H10O3	4-Methyl-2-oxopentanoate	8	Amino Acid Metabolism	Valine, leucine and isoleucine degradation__Valine, leucine and isoleucine biosynthesis	209355	1	1.02742	0.884785
197.08	9.96292	C8H11N3O3	N-Acetyl-L-histidine	5	0	0	4961924	1	1.02946	0.885148
812.678	3.53101	C47H93N2O6P	SM(d18:1/24:1(15Z))	5	Lipids: Sphingolipids	Ceramide phosphocholines (sphingomyelins)	4748015	1	1.02971	0.734432
185.178	27.6959	C11H20O	(2R,4R)-1,2,7,7-tetramethylbicyclo[2.2.1]heptan-2-ol	7	Prenol Lipids [PR]	C10 isoprenoids (monoterpenes) [PR0102]	6592204	1	1.03168	0.386141
257.103	13.6776	C8H20NO6P	sn-glycero-3-Phosphocholine	10	Lipid Metabolism	Glycerophospholipid metabolism__Ether lipid metabolism	68674512	1	1.03176	0.886761
133.074	12.6453	C5H11NO3	DL-&beta;-hydroxynorvaline	5	0	0	255726	1	1.03281	0.747022
185.069	9.15047	C8H8O4	Homogentisate	8	Amino Acid Metabolism	Tyrosine metabolism__Styrene degradation	385527	1	1.03705	0.769366
328.24	3.46672	C22H32O2	Docosahexaenoicacid	5	Lipids: Fatty Acyls	Biosynthesis of unsaturated fatty acids	2600384	1	1.03723	0.854701
144.042	14.1738	C6H8O4	2,3-Dimethylmaleate	5	Metabolism of Cofactors and Vitamins	Nicotinate and nicotinamide metabolism	8537153	1	1.03924	0.840269
139.978	18.4833	C2H4O5S	Sulfoacetate	8	Amino Acid Metabolism	Taurine and hypotaurine metabolism	215228	1	1.03954	0.64455
133.074	8.27532	C5H11NO3	N-hydroxyvaline	5	0	superpathway of linamarin and lotaustralin biosynthesis __ linamarin biosynthesis	132955	1	1.04028	0.707487
203.079	9.15969	C8H13NO5	N2-Acetyl-L-aminoadipate	6	Amino Acid Metabolism	Lysine biosynthesis	231975	1	1.04137	0.748181
130.074	12.0288	C5H10N2O2	Casein K	7	0	0	5904859	1	1.04173	0.879739
188.141	4.41053	C10H20O3	FA hydroxy(10:0)	6	Lipids: Fatty Acyls	Fatty Acids and Conjugates	3599408	1	1.04496	0.694674
191.025	15.3961	C6H9NO4S	a Cysteine adduct	7	Medium Contaminant	0	3858955	1	1.04648	0.9258
198.162	3.75468	C12H22O2	FA (12:1) dodecenoic acid	6	Lipids: Fatty Acyls	Fatty Acids and Conjugates	356882	1	1.04704	0.671603
501.285	3.94726	C25H44NO7P	LysoPE(20:4)	6	Lipids: Glycerophospholipids	Glycerophosphoethanolamines	5279339	1	1.04745	0.768927
123.992	13.6692	C2H5O4P	Phosphonoacetaldehyde	6	Amino Acid Metabolism	Aminophosphonate metabolism	343911	1	1.04866	0.781359
189.1	7.31728	C8H15NO4	2 -(Butylamido)-4-hydroxybutanoic acid	5	0	0	840558	1	1.04989	0.834499
218.09	14.0874	C8H14N2O5	gamma-L-Glutamyl-D-alanine	5	Peptide	0	13694899	1	1.05267	0.719672
169.004	15.1022	C3H7NO5S	L-Cysteate	8	Amino Acid Metabolism	Cysteine metabolism__Taurine and hypotaurine metabolism	168388	1	1.05782	0.652847
308.272	3.48705	C20H36O2	FA (20:2)	6	Lipids: Fatty Acyls	Fatty Acids and Conjugates	453860	1	1.05865	0.843098
113.048	15.489	C5H7NO2	(S)-1-Pyrroline-5-carboxylate	6	Amino Acid Metabolism	Glutamate metabolism__Arginine and proline metabolism	649605	1	1.05903	0.56009
160.11	4.25382	C8H16O3	FA hydroxy(8:0) hydroxy-octanoic acid	8	Lipids: Fatty Acyls	Fatty Acids and Conjugates	395948	1	1.06021	0.744241
240.173	3.74701	C14H24O3	FA oxo(14:2) cyclopentanebutanoic acid	6	Lipids: Fatty Acyls	Octadecanoids	270189	1	1.06236	0.804698
777.567	3.44236	C45H80NO7P	PE(P-40:5)	6	Lipids: Glycerophospholipids	Glycerophosphoethanolamines	438712	1	1.06325	0.599974
284.09	7.72971	C13H16O7	p-Cresolglucuronide	7	0	0	1339819	1	1.0645	0.931783
278.224	3.54887	C18H30O2	FA (18:3)	6	Lipids: Fatty Acyls	Fatty Acids and Conjugates	4241074	1	1.06605	0.866215
297.089	7.29978	C11H15N5O3S	5'-methylthioformycin	5	0	0	4312291	1	1.07411	0.53873
882.526	3.26553	C47H79O13P	PI(38:6)	6	Lipids: Glycerophospholipids	Glycerophosphoinositols	461371	1	1.07926	0.526701
208.062	15.7796	C6H13N2O4P	N-acetyl-demethylphophinothricin	5	0	0	207236	1	1.08322	0.600628
183.066	14.2512	C5H14NO4P	Choline phosphate	8	Lipid Metabolism	Glycerophospholipid metabolism__Glycine, serine and threonine metabolism	24356396	1	1.08388	0.70899
285.133	13.3115	C12H19N3O5	Glycylprolylhydroxyproline	5	0	0	254790	1	1.08986	0.625804
266.164	3.64689	C12H27O4P	Tributyl phosphate	7	0	0	3647942	1	1.09233	0.783663
106.027	12.0709	C3H6O4	D-Glycerate	10	Carbohydrate Metabolism	Glycine, serine and threonine metabolism__Glycerolipid metabolism__Glyoxylate and dicarboxylate metabolism	504550	1	1.09521	0.551514
125.059	8.77034	C5H7N3O	2-O-Methylcytosine	7	0	0	663378	1	1.09746	0.39164
174.112	23.1572	C6H14N4O2	L-Arginine	10	Amino Acid Metabolism	Arginine and proline metabolism__Clavulanic acid biosynthesis__D-Arginine and D-ornithine metabolism	35385928	1	1.09788	0.521791
211.088	14.5974	C10H13N3	Debrisoquin	7	0	0	40445580	1	1.09993	0.0179776
747.52	3.43874	C43H74NO7P	PE(P-38:6)	6	Lipids: Glycerophospholipids	Glycerophosphoethanolamines	660042	1	1.10498	0.454242
144.04	11.5642	C4H10O4	Erythritol	9	Xenobiotics Drugs etc	0	3829165	1	1.10618	0.481111
138.043	10.9337	C6H6N2O2	Urocanate	10	Amino Acid Metabolism	Histidine metabolism	3242005	1	1.10705	0.605208
172.014	13.6805	C3H9O6P	sn-glycerol-1-phosphate	5	0	0	603105	1	1.10713	0.590997
151.019	4.28225	C8H6NCl	4-Chlorophenylacetonitrile	5	0	0	2927484	1	1.10884	0.548125
515.292	7.27407	C26H45NO7S	Taurohyocholate	7	0	0	599690112	1	1.10964	0.802909
191.058	13.934	C10H9NO3	5-Hydroxyindoleacetate	8	Amino Acid Metabolism	Tryptophan metabolism	439214	1	1.1251	0.365695
515.292	4.27576	C26H45NO7S	Tauro-b-muricholicacid	7	0	0	339150784	1	1.12517	0.779074
109.053	7.38443	C6H7NO	2-Aminophenol	8	Amino Acid Metabolism	Tryptophan metabolism__Naphthalene and anthracene degradation	219122	1	1.12521	0.644308
256.106	8.55313	C11H16N2O5	1-(beta-D-Ribofuranosyl)-1,4-dihydronicotinamide	7	0	0	196967	1	1.12696	0.253932
334.067	15.8957	C9H19O11P	sn-glycero-3-Phospho-1-inositol	5	0	0	162949	1	1.12841	0.65668
150.054	8.07805	C6H6N4O	1-Methylhypoxanthine	7	0	0	220821	1	1.12993	0.419295
211.036	14.8488	C4H10N3O5P	Phosphocreatine	8	Amino Acid Metabolism	Arginine and proline metabolism	2243723	1	1.13223	0.708221
148.037	14.8882	C5H8O5	D-Xylonolactone	6	Carbohydrate Metabolism	Pentose and glucuronate interconversions	1106579	1	1.13529	0.622751
203.116	10.1819	C9H17NO4	O-Acetylcarnitine	8	Amino Acid Metabolism	Alanine and aspartate metabolism	54307952	1	1.1394	0.55097
517.316	4.10023	C26H48NO7P	[PC(18:3)]	8	Lipids: Glycerophospholipids	Glycerophosphocholines	30985150	1	1.13962	0.526129
149.07	14.0093	C6H7N5	7-Methyladenine	6	Nucleotide Metabolism	BaseExcisionRepair	375841	1	1.14062	0.464818
155.056	12.2698	C5H11NO3	3-nitro-2-pentanol	7	0	0	920429	1	1.14287	0.516601
303.154	17.5825	C11H21N5O5	Glu-Arg	5	Peptide(di-)	Basic peptide	539478	1	1.15168	0.493024
148.074	7.5944	C6H12O4	(R)-2,3-Dihydroxy-3-methylpentanoate	8	Amino Acid Metabolism	Valine, leucine and isoleucine biosynthesis	1055454	1	1.15332	0.5197
266.224	3.30465	C17H30O2	[FA (17:1)] 7-heptadecynoic acid	5	Lipids: Fatty Acyls	Fatty Acids and Conjugates	230248	1	1.15711	0.318471
284.272	3.48908	C18H36O2	Octadecanoic acid	6	Lipid Metabolism	Fatty acid biosynthesis__Biosynthesis of unsaturated fatty acids	15348781	1	1.16326	0.571371
145.074	12.7056	C6H11NO3	Allysine	6	Amino Acid Metabolism	LysineBiosynthesis	2414264	1	1.17001	0.388172
130.027	8.80954	C5H6O4	Mesaconate	6	Carbohydrate Metabolism	C5-Branched dibasic acid metabolism	183795	1	1.17018	0.190262
434.243	7.20976	C21H39O7P	LPA(0:0/18:2(9Z,12Z))	6	Lipid Metabolism	Glycerolipid metabolism__Glycerophospholipid metabolism	1090728	1	1.17979	0.0801484
799.609	3.41407	C45H86NO8P	PE(40:2)	6	Lipids: Glycerophospholipids	Glycerophosphoethanolamines	4020461	1	1.18152	0.162751
158.044	14.298	C4H6N4O3	Allantoin	8	Nucleotide Metabolism	0	4383837	1	1.18221	0.189468
195.053	9.73546	C9H9NO4	Dopaquinone	6	Amino Acid Metabolism	Tyrosine metabolism	7418395	1	1.18421	0.634001
111.08	28.3839	C5H9N3	1H-Imidazole-4-ethanamine	8	Amino Acid Metabolism	Histidine metabolism	341603	1	1.18527	0.337057
89.0477	11.9946	C3H7NO2	Urethane	7	0	0	205883	1	1.18573	0.493421
774.541	3.24943	C42H79O10P	PG(36:2)	6	Lipids: Glycerophospholipids	Glycerophosphoglycerols	718818	1	1.18747	0.378313
757.562	5.12249	C42H80NO8P	PE(37:2)	8	Lipids: Glycerophospholipids	Glycerophosphoethanolamines	17502504	1	1.19188	0.228832
281.112	14.0417	C11H15N5O4	2'-O-Methyladenosine	5	0	0	694896	1	1.19428	0.12438
775.551	3.39292	C45H78NO7P	PE(P-40:6)	6	Lipids: Glycerophospholipids	Glycerophosphoethanolamines	568554	1	1.19664	0.136407
165.065	9.24593	C6H7N5O	3-Methylguanine	5	0	0	1661478	1	1.19863	0.140586
757.562	7.17431	C42H80NO8P	PE(15:0/22:2(13Z,16Z))	5	Lipids: Glycerophospholipids	Glycerophosphoethanolamines	9295563	1	1.19898	0.238316
300.266	3.59502	C18H36O3	FA hydroxy(18:0)	6	Lipids: Fatty Acyls	Fatty Acids and Conjugates	371298	1	1.19976	0.401982
434.243	4.00051	C21H39O7P	PA(18:2(9Z,12Z)/0:0)	6	Lipid Metabolism	Glycerolipid metabolism__Glycerophospholipid metabolism	4045832	1	1.20366	0.0411804
129.079	9.41024	C6H11NO2	(R)-piperidine-3-carboxylate	7	0	0	1278893	1	1.20388	0.587311
155.07	15.383	C6H9N3O2	3-(Pyrazol-1-yl)-L-alanine	7	0	beta-pyrazole-1-ylalanine biosynthesis	790694	1	1.20445	0.362632
764.575	3.65424	C52H76O4	[PR] Loroxanthin ester/ Loroxanthin dodecenoate	7	Lipids: Prenols	Isoprenoids	571071	1	1.21053	0.0548435
180.046	9.39606	C6H12O4S	5-Methylthio-D-ribose	6	Amino Acid Metabolism	Methionine metabolism	778022	1	1.21911	0.217535
138.032	10.7085	C7H6O3	4-Hydroxybenzoate	10	Metabolism of Cofactors and Vitamins	Ubiquinone biosynthesis__Phenylalanine metabolism__Benzoate degradation via hydroxylation__Bisphenol A degradation__Toluene and xylene degradation__2,4-Dichlorobenzoate degradation__Benzoate degradation via CoA ligation	1980604	1	1.22175	0.302087
118.027	7.6307	C4H6O4	Methyl oxalate	5	0	0	452990	1	1.22302	0.155745
257.101	8.67323	C10H15N3O5	5-Methylcytidine	7	0	0	315999	1	1.23058	0.304703
250.057	7.88567	C10H19O2Br	[FA (10:0)] 2-bromo-decanoic acid	5	Lipids: Fatty Acyls	Fatty Acids and Conjugates	636707	1	1.23193	0.213747
159.126	12.5002	C8H17NO2	Methacholine	5	0	0	14485786	1	1.23473	0.276913
228.075	7.89168	C9H12N2O5	Deoxyuridine	10	Nucleotide Metabolism	Pyrimidine metabolism	155908	1	1.2358	0.0268563
344.071	13.0435	C12H17N4O4PS	Thiamin monophosphate	10	Metabolism of Cofactors and Vitamins	Thiamine metabolism	141432	1	1.24254	0.368356
215.056	15.0808	C5H14NO6P	sn-glycero-3-Phosphoethanolamine	6	Lipid Metabolism	Glycerophospholipid metabolism__Ether lipid metabolism	640525	1	1.24431	0.335845
755.546	3.46004	C42H78NO8P	PC(34:3)	6	Lipids: Glycerophospholipids	Glycerophosphocholines	29506038	1	1.24572	0.0280497
399.108	4.40919	C22H19NO5	6-(2-Hydroxyethyl)-5,6-dihydrosanguinarine	7	0	0	18356966	1	1.24781	0.60003
602.527	3.2499	C39H70O4	1-(14-methyl-pentadecanoyl)-2-(8-[3]-ladderane-octanyl)-sn-glycerol	5	Lipids: Glycerolipids	Diradylglycerols	2303220	1	1.25003	0.0874711
131.058	9.0687	C5H9NO3	N-Acetyl-beta-alanine	6	Amino Acid Metabolism	beta-Alanine metabolism	1385756	1	1.25027	0.0869396
751.552	3.45442	C43H78NO7P	PE(O-38:5)	6	Lipids: Glycerophospholipids	Glycerophosphoethanolamines	452182	1	1.2514	0.0611245
205.96	15.8794	C3H5O7P	3-Phosphonooxypyruvate	8	Amino Acid Metabolism	Glycine, serine and threonine metabolism	701564	1	1.2538	0.479478
628.507	3.28219	C40H68O5	DG(37:5)	6	Lipids: Glycerolipids	Diradylglycerols	9574395	1	1.25502	0.238708
262.001	14.3086	C5H12O8P2	1-Hydroxy-2-methyl-2-butenyl 4-diphosphate	6	Lipid Metabolism	Biosynthesis of steroids	679379	1	1.25573	0.00569318
216.122	13.6757	C8H16N4O3	N-&alpha;-acetyl-arginine	7	0	0	765549	1	1.25618	0.424193
388.261	3.22573	C24H36O4	sarmentogenin	5	Lipids: Sterol Lipids	Sterols	3854815	1	1.25687	0.237032
519.332	3.98255	C26H50NO7P	PC(18:2)	6	Lipids: Glycerophospholipids	Glycerophosphocholines	787841	1	1.26493	0.0420158
194.043	16.4479	C6H10O7	D-Glucuronate	10	Carbohydrate Metabolism	Pentose and glucuronate interconversions__Ascorbate and aldarate metabolism__Starch and sucrose metabolism__Inositol phosphate metabolism	2234836	1	1.26585	0.234306
114.043	7.44691	C4H6N2O2	5,6-Dihydrouracil	6	Nucleotide Metabolism	Pyrimidine metabolism__beta-Alanine metabolism__Pantothenate and CoA biosynthesis	290148	1	1.26597	0.349745
763.514	3.43197	C43H74NO8P	PE(38:6)	6	Lipids: Glycerophospholipids	Glycerophosphoethanolamines	1118759	1	1.26602	0.0109419
129.079	7.29582	C6H11NO2	N4-Acetylaminobutanal	8	Amino Acid Metabolism	Arginine and proline metabolism	31708430	1	1.26806	0.519002
135.055	8.97715	C5H5N5	Adenine	8	Nucleotide Metabolism	Purine metabolism__Zeatin biosynthesis	309679	1	1.27117	0.196838
148.037	15.2455	C5H8O5	(R)-2-Hydroxyglutarate	6	Amino Acid Metabolism	glutamate degradation V (via hydroxyglutarate)	4583346	1	1.27925	0.328704
757.562	3.44894	C42H80NO8P	PC(34:2)	8	Lipids: Glycerophospholipids	Glycerophosphocholines	659680192	1	1.27936	0.00128254
143.058	9.06603	C6H9NO3	Vinylacetylglycine	5	0	0	604735	1	1.28049	0.192147
255.989	18.7762	C6H8O9S	Ascorbate 2-sulfate	7	0	0	1542849	1	1.28077	0.01197
92.0473	10.1419	C3H8O3	Glycerol	8	Carbohydrate Metabolism	Galactose metabolism__Glycerolipid metabolism	517280	1	1.28314	0.158758
202.143	20.5114	C8H18N4O2	Arg-OEt	7	0	0	4936975	1	1.29005	0.0721529
302.225	3.55098	C20H30O2	Retinyl ester	5	0	0	464659	1	1.29027	0.38966
268.08	14.8421	C9H16O9	2(alpha-D-Mannosyl)-D-glycerate	5	0	mannosylglycerate biosynthesis I __ mannosylglycerate biosynthesis II	204874	1	1.29263	0.31471
702.567	3.65739	C39H79N2O6P	SM(d34:1)	8	Lipids: Sphingolipids	Phosphosphingolipids	10234309	1	1.2929	0.132972
819.563	3.45538	C42H80NO9P	PS(O-36:2)	8	Lipids: Glycerophospholipids	Glycerophosphoserines	19754968	1	1.29403	0.00173161
243.183	7.24448	C13H25NO3	N-Undecanoylglycine	7	0	0	625569	1	1.30415	0.119957
879.584	3.25369	C45H86NO13P	[PI(36:0)	6	Lipids: Glycerophospholipids	Glycerophosphoinositols	2448237	1	1.31204	0.0160427
197.036	9.24658	C5H11NO5S	Tauropine	5	0	0	312102	1	1.31242	0.0194241
160.121	21.4042	C7H16N2O2	N6-Methyl-L-lysine	8	Amino Acid Metabolism	0	3565266	1	1.3151	0.071032
767.546	3.45048	C43H78NO8P	PE(38:4)	6	Lipids: Glycerophospholipids	Glycerophosphoethanolamines	1232108	1	1.31863	0.0633514
295.997	14.7029	C6H12O9S	D-Glucose 6-sulfate	8	Carbohydrate Metabolism	Glycolysis / Gluconeogenesis	810825	1	1.31937	0.305598
477.286	7.23753	C23H44NO7P	LysoPE(0:0/18:2(9Z,12Z))	7	Lipids: Glycerophospholipids	Glycerophosphoethanolamines	4147325	1	1.32383	0.0808009
245.174	21.1414	C11H23N3O3	Lys-Val	5	Peptide(di-)	Basic peptide	456500	1	1.33138	0.0410922
174.05	12.7083	C5H12O5	D-Arabitol	8	Carbohydrate Metabolism	Pentose and glucuronate interconversions	13839519	1	1.33399	0.0770576
213.01	8.30211	C8H7NO4S	Indoxylsulfate	9	0	0	14571600	1	1.33481	0.234083
785.593	3.42484	C44H84NO8P	PC(36:2)	6	Lipids: Glycerophospholipids	Glycerophosphocholines	261664512	1	1.33919	0.00164886
188.128	21.6658	C7H16N4O2	Homoarginine	8	Amino Acid Metabolism	0	406855	1	1.34262	0.06914
519.333	7.17548	C26H50NO7P	[PC(18:2)] 1-(9Z,12Z-octadecadienoyl)-sn-glycero-3-phosphocholine	5	Lipids: Glycerophospholipids	Glycerophosphocholines	231839	1	1.35512	0.00377833
129.079	10.7548	C6H11NO2	1-Aminocyclopentanecarboxylate	7	0	0	1245674	1	1.35549	0.0439172
314.064	18.1734	C13H14O9	1-Salicylateglucuronide	5	0	0	186477	1	1.36441	0.0719161
118.027	15.2807	C4H6O4	Succinate	10	Carbohydrate Metabolism	Citrate cycle (TCA cycle)__Oxidative phosphorylation__Glutamate metabolism__Alanine and aspartate metabolism__Tyrosine metabolism__Phenylalanine metabolism__gamma-Hexachlorocyclohexane degradation__Glyoxylate and dicarboxylate metabolism	7454656	1	1.36673	0.328877
146.022	15.8765	C5H6O5	2-Oxoglutarate	10	Carbohydrate Metabolism	Citrate cycle (TCA cycle)__Ascorbate and aldarate metabolism__Glutamate metabolism__Alanine and aspartate metabolism__Lysine biosynthesis__Histidine metabolism__D-Glutamine and D-glutamate metabolism__Glyoxylate and dicarboxylate metabolism	17188180	1	1.36749	0.396563
783.576	4.06531	C42H84NO8P	PC(34:0)	8	Lipids: Glycerophospholipids	Glycerophosphocholines	28226518	1	1.37112	0.137773
334.087	14.169	C11H20O10	Vicianose	7	0	0	1095048	1	1.37998	0.24786
130.027	7.29776	C5H6O4	2,5-Dioxopentanoate	6	Carbohydrate Metabolism	Ascorbate and aldarate metabolism__Arginine and proline metabolism	2349023	1	1.38126	0.0961871
103.1	20.1035	C5H13NO	Choline	10	Amino Acid Metabolism	Glycine, serine and threonine metabolism__Glycerophospholipid metabolism	44255204	1	1.38191	0.105177
150.017	17.4458	C4H6O6	(R,R)-Tartaric acid	10	Carbohydrate Metabolism	Glyoxylate and dicarboxylate metabolism	7012136	1	1.38762	0.511015
246.133	13.4239	C9H18N4O4	N2-(D-1-Carboxyethyl)-L-arginine	6	Amino Acid Metabolism	Arginine and proline metabolism	195623	1	1.38937	0.126835
231.133	16.4867	C8H17N5O3	Gly-Arg	7	Peptide(di-)	Basic peptide	286793	1	1.40045	0.133937
235.076	4.00639	C13H11OCl	p-Chlorobenzhydrol	7	0	0	2138128	1	1.40666	0.450092
132.053	12.003	C4H8N2O3	3-Ureidopropionate	10	Nucleotide Metabolism	Pyrimidine metabolism__beta-Alanine metabolism__Pantothenate and CoA biosynthesis	13985445	1	1.4076	0.298833
309.106	13.1662	C11H19NO9	N-Acetylneuraminate	10	Carbohydrate Metabolism	Aminosugars metabolism	304091	1	1.40885	0.0370287
228.111	14.32	C10H16N2O4	(S)-ATPA	5	0	0	1143670	1	1.41415	0.0179312
899.793	4.25777	C57H102O6	TG(54:4)	8	Lipids: Glycerolipids	Triradylglycerols	6619316	1	1.41579	0.271904
173.033	15.6582	C6H4O5	2-5-Furandicarboxylicacid	7	0	0	137178	1	1.41633	0.178886
218.019	16.9845	C9H8O5	3-(2-propenoic acid)-4,6-hydroxy cyclohexa-2,5-dienone	7	0	esculetin biosynthesis	3387318	1	1.42312	0.126132
131.058	14.0231	C5H9NO3	5-Aminolevulinate	10	Amino Acid Metabolism	Glycine, serine and threonine metabolism__Porphyrin and chlorophyll metabolism	135976416	1	1.42534	0.0167718
247.106	12.6431	C10H17NO6	Linamarin	5	0	superpathway of linamarin and lotaustralin biosynthesis __ linamarin biosynthesis __ linamarin degradation	559299	1	1.43257	0.0102762
226.107	15.0657	C9H14N4O3	Carnosine	8	Amino Acid Metabolism	Alanine and aspartate metabolism__Histidine metabolism__beta-Alanine metabolism	3509072	1	1.43314	0.0940471
208.061	15.2016	C6H13N2O4P	N-acetyl-demethylphophinothricin	5	0	0	435263	1	1.43677	0.156453
190.095	13.5906	C7H14N2O4	N5-acetyl-N5-hydroxy-L-ornithine	5	0	0	1478621	1	1.43973	0.0191722
243.126	4.28969	C15H17NO2	Lemobiline	7	0	0	1289209	1	1.44016	0.629957
350.119	11.7266	C18H22O5S	17-oxoestra-1,3,5(10)-trien-3-yl hydrogen sulfate	7	Sterol Lipids [ST]	C18 steroids (estrogens) and derivatives [ST0201]	3150281	1	1.4547	0.20683
134.022	16.2293	C4H6O5	(S)-Malate	10	Carbohydrate Metabolism	Citrate cycle (TCA cycle)__Glutamate metabolism__Alanine and aspartate metabolism__Pyruvate metabolism__Glyoxylate and dicarboxylate metabolism__Carbon fixation__Reductive carboxylate cycle (CO2 fixation)	54523140	1	1.4563	0.31288
250.157	3.75941	C15H22O3	Ipomoeamarone	5	0	0	210584	1	1.4709	0.0333064
275.137	12.1732	C12H21NO6	Glutarylcarnitine	5	0	0	486511	1	1.47972	0.0320997
113.059	9.26668	C4H7N3O	Creatinine	10	Amino Acid Metabolism	Arginine and proline metabolism	104327224	1	1.48558	0.0575364
188.153	20.7359	C9H20N2O2	N6,N6,N6-Trimethyl-L-lysine	10	Amino Acid Metabolism	Lysine degradation	3097435	1	1.48755	0.0144433
216.061	13.2455	C7H14O6	3-O-Methyl-myo-inositol	8	Carbohydrate Metabolism	Inositol phosphate metabolism	356048	1	1.48861	0.066426
195.074	13.0496	C6H13NO6	D-Glucose oxime	7	0	0	304910	1	1.49079	0.0382536
160.085	12.5565	C6H12N2O3	D-Alanyl-D-alanine	6	Amino Acid Metabolism	D-Alanine metabolism__Peptidoglycan biosynthesis	1994943	1	1.49272	0.00503473
174.137	20.3604	C8H18N2O2	Ne,Ne dimethyllysine	7	0	0	2289466	1	1.50065	0.0208279
862.557	3.26378	C45H83O13P	PI(36:2)	6	Lipids: Glycerophospholipids	Glycerophosphoinositols	2215098	1	1.50467	0.000290449
834.526	3.27368	C43H79O13P	PI(34:2)	6	Lipids: Glycerophospholipids	Glycerophosphoinositols	1165689	1	1.50526	0.00284519
743.546	3.43859	C41H78NO8P	PE(36:2)	6	Lipids: Glycerophospholipids	Glycerophosphoethanolamines	727358	1	1.52345	0.039731
218.019	14.8337	C9H8O5	3-(3,4-Dihydroxyphenyl)pyruvate	8	Amino Acid Metabolism	Tyrosine metabolism	86798520	1	1.52886	0.196256
90.0317	9.75154	C3H6O3	(S)-Lactate	8	Carbohydrate Metabolism	Glycolysis / Gluconeogenesis__Pyruvate metabolism__Propanoate metabolism__Styrene degradation	181620048	1	1.53365	0.174455
372.266	7.28833	C24H36O3	3-Ethoxyandrosta-3,5-dien-17beta-ol propanoate	5	0	0	32577828	1	1.53759	0.293247
477.286	4.02536	C23H44NO7P	LysoPE(18:2)	6	Lipids: Glycerophospholipids	Glycerophosphoethanolamines	5652021	1	1.53964	0.020897
169.998	14.8454	C3H7O6P	Glycerone phosphate	8	Carbohydrate Metabolism	Glycolysis / Gluconeogenesis__Inositol metabolism__Pentose and glucuronate interconversions__Fructose and mannose metabolism__Galactose metabolism__Glycerolipid metabolism__Glycerophospholipid metabolism__Pyruvate metabolism__Carbon fixation	419451	1	1.54522	0.236916
214.009	12.0973	C6H8O7	5-Dehydro-4-deoxy-D-glucarate	8	Carbohydrate Metabolism	Ascorbate and aldarate metabolism	220289	1	1.54656	0.160229
121.02	17.7007	C3H7NO2S	L-Cysteine	6	Amino Acid Metabolism	Glycine, serine and threonine metabolism__Methionine metabolism__Cysteine metabolism__Penicillin and cephalosporin biosynthesis__Taurine and hypotaurine metabolism__Glutathione metabolism__Thiamine metabolism__Pantothenate and CoA biosynthesis	111728	1	1.57415	0.0491372
130.027	13.9262	C5H6O4	Itaconate	8	Carbohydrate Metabolism	C5-Branched dibasic acid metabolism	232240	1	1.57435	0.0694264
270.085	8.8579	C11H11NO6	N-Pyruvoyl-5-methoxy-3-hydroxyanthranilate	7	0	0	228079	1	1.58213	0.161148
456.225	7.18447	C25H32N2O6	Vindoline	5	Biosynthesis of Secondary Metabolites	Indole and ipecac alkaloid biosynthesis	363023	1	1.58442	0.0883935
122.048	7.29979	C6H6N2O	Picolinamide	7	0	Glycerophosphoinositols	204841968	1	1.58749	0.0103872
200.066	10.0951	C7H14O5	beta-D-Digitalopyranose	7	0	0	429548	1	1.58817	0.21829
172.035	7.62623	C5H10O5	Ribulose	7	0	0	19924640	1	1.5887	0.0453657
264.105	20.4388	C12H16N4OS	Thiamin	6	Metabolism of Cofactors and Vitamins	Thiamine metabolism	609903	1	1.59898	0.0127298
352.065	18.1747	C12H16O12	4-(4-Deoxy-alpha-D-gluc-4-enuronosyl)-D-galacturonate	6	Carbohydrate Metabolism	Pentose and glucuronate interconversions	227233	1	1.60938	0.00632261
203.079	13.6009	C8H13NO5	2-acetamidoglucal	5	0	0	115894	1	1.61254	0.0946114
175.121	13.2178	C8H14O3	cis-4-Hydroxycyclohexylaceticacid	7	0	0	346998	1	1.61697	0.0191073
132.042	11.7247	C5H8O4	4-Hydroxy-2-oxopentanoate	6	Amino Acid Metabolism	Phenylalanine metabolism__Benzoate degradation via hydroxylation__Biphenyl degradation__Toluene and xylene degradation__1,4-Dichlorobenzene degradation__Fluorene degradation__Carbazole degradation__Ethylbenzene degradation__Styrene degradation	239253	1	1.61704	0.0168487
128.058	14.2822	C5H8N2O2	5,6-Dihydrothymine	6	Nucleotide Metabolism	Pyrimidine metabolism	2730850	1	1.63999	0.00080287
169.085	11.6783	C7H11N3O2	N(pi)-Methyl-L-histidine	10	Amino Acid Metabolism	Histidine metabolism	79482904	1	1.6449	0.00593684
114.032	11.9121	C5H6O3	[FA oxo(5:0)] 3-oxo-4-pentenoic acid	7	Lipids: Fatty Acyls	Fatty Acids and Conjugates	490706	1	1.6508	0.0039105
304.091	16.7446	C11H16N2O8	N-Acetyl-aspartyl-glutamate	7	0	0	122883	1	1.6555	0.0174948
200.977	17.7068	C3H7NO5S2	S-Sulfo-L-cysteine	8	Amino Acid Metabolism	Cysteine metabolism	13886371	1	1.65898	0.0656207
228.147	12.2647	C11H20N2O3	Leu-Pro	5	Peptide(di-)	Hydrophobic peptide	1331729	1	1.65949	0.00614917
240.122	13.4229	C10H16N4O3	Homocarnosine	8	Amino Acid Metabolism	Arginine and proline metabolism	4994507	1	1.6692	0.0500505
240.147	9.05443	C12H20N2O3	Slaframine	7	Biosynthesis of Secondary Metabolites	Alkaloid biosynthesis II	639549	1	1.67622	0.00738698
164.068	11.7289	C6H12O5	L-Rhamnose	8	Carbohydrate Metabolism	Fructose and mannose metabolism	59273216	1	1.70069	0.00595462
187.121	11.4052	C9H17NO3	8-Amino-7-oxononanoate	8	Metabolism of Cofactors and Vitamins	Biotin metabolism	333004	1	1.70188	0.0153508
228.147	9.19345	C11H20N2O3	L-isoleucyl-L-proline	7	0	0	3218136	1	1.70715	0.00445305
112.052	9.51737	C6H8O2	Cyclohexane-1,3-dione	5	0	0	1344356	1	1.70751	0.045705
873.778	4.21261	C55H100O6	TG(52:3)	8	Lipids: Glycerolipids	Triradylglycerols	12236450	1	1.73316	0.111736
103.063	14.4077	C4H9NO2	4-Aminobutanoate	10	Amino Acid Metabolism	Arginine and proline metabolism__Glutamate metabolism__beta-Alanine metabolism__Butanoate metabolism	3347479	1	1.75785	0.212426
289.153	11.6227	C13H23NO6	3-Methylglutarylcarnitine	5	0	0	679203	1	1.76522	0.00513987
354.256	7.291	C24H34O2	[ST (3:0)] 5beta-Chola-3,8(14),11-trien-24-oic Acid	5	Lipids: Sterol lipids	Bile acids and derivatives	33824816	1	1.76691	0.163497
372.266	4.38653	C24H36O3	Cervonoyl ethanolamide	5	0	0	40362224	1	1.76743	0.183123
196.058	13.6069	C6H12O7	D-Gluconic acid	10	Carbohydrate Metabolism	Pentose phosphate pathway	25026286	1	1.77841	0.00134595
715.516	3.48608	C39H74NO8P	PE(34:2)	6	Lipids: Glycerophospholipids	Glycerophosphoethanolamines	445970	1	1.7841	0.00349502
307.084	19.4894	C10H17N3O6S	Ala-Asp-Cys	7	Peptide(tri-)	Acidic peptide	1593179	1	1.79216	0.0519065
131.069	14.1882	C4H9N3O2	Creatine	10	Amino Acid Metabolism	Glycine, serine and threonine metabolism__Arginine and proline metabolism	1988777344	1	1.79608	0.0557592
416.233	7.00294	C21H37O6P	CPA(18:2(9Z,12Z)/0:0)	7	0	0	128963	1	1.79803	0.0961954
354.256	4.38779	C24H34O2	delta2-THA	5	Lipids: Fatty Acyls	Fatty Acids and Conjugates	42900556	1	1.82542	0.16789
387.041	19.4505	C10H17N3O9S2	glutathione-sulfite	7	0	0	1151875	1	1.83077	0.0558445
244.122	7.41102	C24H40O8S	7-Sulfocholicacid	7	0	0	887508	1	1.83215	0.0790706
232.056	9.96389	C7H14O7	Sedoheptulose	8	Energy Metabolism	Carbon fixation	585932	1	1.84377	0.0100791
425.314	4.38653	C24H40O5	Bile salt	7	0	0	279038848	1	1.88435	0.151304
178.048	12.985	C6H10O6	D-Glucono-1,5-lactone	8	Carbohydrate Metabolism	Pentose phosphate pathway	1043245	1	1.89483	0.00500587
243.183	4.18893	C13H25NO3	N-Undecanoylglycine	7	0	0	1525549	1	1.9023	0.256231
115.027	7.30295	C4H5NO3	Maleamate	5	Metabolism of Cofactors and Vitamins	Nicotinate and nicotinamide metabolism	1100043	1	1.91975	0.115395
113.945	21.6279	H2O3S2	H2S2O3	7	0	sulfur disproportionation II (aerobic) __ superpathway of sulfur oxidation (Acidianus ambivalens) __ superpathway of tetrathionate reduction (Salmonella typhimurium) __ tetrathionate reduction I (to thiosulfate) __ sulfate reduction IV (dissimilatory)	3572529	1	1.9241	0.0813243
88.016	7.30295	C3H4O3	3-Oxopropanoate	6	Carbohydrate Metabolism	Inositol metabolism__Alanine and aspartate metabolism__beta-Alanine metabolism__Propanoate metabolism__3-Chloroacrylic acid degradation	2101987	1	1.94336	0.124665
217.143	20.6448	C9H19N3O3	beta-Alanyl-L-lysine	8	Amino Acid Metabolism	beta-Alanine metabolism	127314	1	1.95837	0.0196377
138.035	9.08138	C4H10O3S	1-butanesulfonate	7	0	0	647984	1	1.96711	0.00239222
169.085	12.3923	C7H11N3O2	Nalpha-Methylhistidine	7	0	0	25066814	1	1.98286	0.0015597
145.074	13.967	C6H11NO3	Allysine	8	Amino Acid Metabolism	LysineBiosynthesis	290910	1	1.9842	0.0408613
228.004	14.0195	C10H6O5	flaviolin	7	0	0	2995404	1	1.98536	0.321907
408.288	7.28879	C24H40O5	Bile salt	5	0	0	401037888	1	1.99211	0.150791
878.733	5.87231	C55H100O6	[TG(16:1/18:1/18:1)] 1-(9Z-hexadecenoyl)-2,3-di-(9Z-octadecenoyl)-sn-glycerol	7	Lipids: Glycerolipids	Triradylglycerols	1670250	1	1.99536	0.0190866
178.048	13.6134	C6H10O6	D-Glucono-1,5-lactone	6	Carbohydrate Metabolism	Pentose phosphate pathway	503773	1	2.01942	1.99384e-05
149.069	15.2845	C5H11NO4	4-amino-4-deoxy-L-arabinose	5	0	0	108459	1	2.02022	0.00938261
117.079	10.7013	C5H11NO2	[FA amino(5:0)] 2S-amino-pentanoic acid	8	Amino Acid Metabolism	Amino Fatty Acids	731197376	1	2.02339	0.00666989
208.058	11.7446	C7H12O7	1-O-methyl-&beta;-D-glucuronate	5	0	0	508174	1	2.06517	0.0162311
135.055	8.54293	C5H5N5	Adenine	10	Nucleotide Metabolism	Purine metabolism__Zeatin biosynthesis	981598	1	2.0669	0.0909545
267.097	8.43089	C10H13N5O4	Adenosine	10	Nucleotide Metabolism	Purine metabolism	5352494	1	2.10496	0.147735
158.094	3.94891	C8H14O3	[FA oxo(8:0)] 3-oxo-octanoic acid	7	Lipids: Fatty Acyls	Fatty Acids and Conjugates	512688	1	2.14096	0.150717
158.055	9.95666	C5H12O4	D-Apiitol	7	0	0	2293429	1	2.15351	0.0497677
188.127	23.5505	C7H16N4O2	Ngamma-Monomethyl-L-arginine	7	0	0	258781	1	2.1604	0.0381389
163.067	12.061	C6H13NO2S	S-Methyl-L-methionine	8	Amino acid Metabolism	S-methylmethionine cycle __ dimethylsulfoniopropionate biosynthesis II (Spartina) __ dimethylsulfoniopropionate biosynthesis I (Wollastonia) __ methionine biosynthesis II __ superpathway of lysine, threonine and methionine biosynthesis II	162972	1	2.16486	0.0609216
390.277	4.17691	C24H38O4	Bis(2-ethylhexyl)phthalate	5	0	0	2406227	1	2.19726	0.160563
138.043	8.84844	C6H6N2O2	4-Nitroaniline	7	0	0	5379166	1	2.21633	0.0361925
346.214	4.4429	C21H30O4	Corticosterone	5	Lipids: Sterol lipids	C21-Steroid hormone metabolism	2814974	1	2.22127	0.0525014
358.111	15.2035	C12H22O12	melibionate	7	0	0	279177	1	2.25026	0.131988
232.106	13.4038	C9H16N2O5	N2-Succinyl-L-ornithine	6	Amino Acid Metabolism	Arginine and proline metabolism	528999	1	2.28626	0.0237138
88.016	8.49984	C3H4O3	Pyruvate	8	Carbohydrate Metabolism	Glycolysis / Gluconeogenesis__Citrate cycle (TCA cycle)__Pentose phosphate pathway__Ascorbate and aldarate metabolism__Biosynthesis of steroids__Alanine and aspartate metabolism__Glycine, serine and threonine metabolism	4495670	1	2.32892	0.128094
392.293	4.22844	C24H40O4	[ST hydrox] 3alpha,7alpha-Dihydroxy-5beta-cholan-24-oic Acid	8	Lipids: Sterol lipids	Bile acids and derivatives	28226902	1	2.40347	0.144577
422.267	4.378	C24H38O6	[ST Trihydroxy,ox] 3alpha,7beta,12alpha-Trihydroxy-6-oxo-5alpha-cholan-24-oic Acid	5	Lipids: Sterol lipids	Bile acids and derivatives	936186	1	2.43801	0.112683
143.095	12.7127	C7H13NO2	4-(Trimethylammonio)but-2-enoate	5	0	0	1121485	1	2.44209	0.00492882
147.09	13.3526	C6H13NO3	Fagomine	7	0	0	988657	1	2.49838	0.000372107
261.121	12.3956	C11H19NO6	Lotaustralin	5	0	lotaustralin biosynthesis __ superpathway of linamarin and lotaustralin biosynthesis __ lotaustralin degradation	724938	1	2.64491	0.00102107
103.063	11.6415	C4H9NO2	N,N-Dimethylglycine	6	Amino Acid Metabolism	Glycine, serine and threonine metabolism	18533480	1	2.66383	0.000145536
184.035	8.71147	C12H8S	dibenzothiophene	5	0	dibenzothiophene desulfurization	871229	1	2.66897	0.00524398
192.027	18.2189	C6H8O7	Citrate	8	Carbohydrate Metabolism	Citrate cycle (TCA cycle)__Glutamate metabolism__Alanine and aspartate metabolism__Glyoxylate and dicarboxylate metabolism__Reductive carboxylate cycle (CO2 fixation)	10534309	1	2.7681	0.023589
134.058	8.71744	C5H10O4	Deoxyribose	8	Carbohydrate Metabolism	Pentose phosphate pathway	550243	1	2.78967	0.00465291
394.272	4.39725	C23H38O5	Tylactone	5	Biosynthesis of Polyketides and Nonribosomal Peptides	Biosynthesis of 12-, 14- and 16-membered macrolides	1159305	1	2.8275	0.0487347
163.085	15.3762	C6H13NO4	Deoxymannojirimycin	7	0	0	490812	1	2.83852	0.000198158
176.032	9.29758	C6H8O6	2-Hydroxy-3-oxoadipate	8	Carbohydrate Metabolism	Glyoxylate and dicarboxylate metabolism	415035	1	2.9106	0.000169716
346.088	11.5571	C12H20O10	Bis-D-fructose 2',1:2,1'-dianhydride	7	0	0	928608	1	3.0588	0.0107167
216.061	7.74262	C7H14O6	methyl &alpha;-D-glucoside	7	0	0	344403	1	3.21226	0.00519008
227.188	3.96542	C13H22O2	FA (13:2) tridecadienoic acid	8	Lipids: Fatty Acyls	Fatty Acids and Conjugates	4310681	1	3.28903	0.119877
170.055	9.50765	C6H12O4	(R)-2,3-Dihydroxy-3-methylpentanoate	8	Amino Acid Metabolism	Valine, leucine and isoleucine biosynthesis	9091559	1	3.41472	0.00279281
216.147	12.8993	C10H20N2O3	Val-Val	7	Peptide(di-)	Hydrophobic peptide	621467	1	3.44779	0.0122186
167.037	15.73	C3H9N3O3S	Taurocyamine	8	Amino Acid Metabolism	Taurine and hypotaurine metabolism	252961	1	3.55972	8.85219e-06
193.074	4.46974	C10H11NO3	Gentioflavine	7	0	0	5274659	1	3.56843	0.0294576
188.066	12.2074	C6H14O5	3-deoxy-D-galactose	7	0	0	2543291	1	3.8738	0.000987517
513.276	4.15502	C26H43NO7S	[ST hydrox] N-(3alpha-hydroxy-5beta-cholan-24-oyl)-glycine 3-sulfate	7	Lipids: Sterol lipids	Steroid conjugates	51866336	1	4.10104	0.180793
186.05	10.5241	C6H12O5	L-Rhamnose	8	Carbohydrate Metabolism	Fructose and mannose metabolism	17517138	1	4.16444	0.000534447
406.272	7.28628	C24H38O5	3alpha,7alpha-Dihydroxy-12-oxo-5beta-cholanate	7	0	0	48865156	1	4.3548	0.0764595
289.127	12.9617	C11H19N3O6	Ophthalmicacid	7	0	0	167394	1	5.26825	0.0030168
424.283	4.39725	C24H40O6	[ST hydroxy(4:0)] 1beta,3alpha,7alpha,12alpha-Tetrahydroxy-5beta-cholan-24-oic Acid	5	Lipids: Sterol lipids	Bile acids and derivatives	5524205	1	6.25148	0.10742
322.09	13.3319	C11H16O8	Ranunculin	7	0	0	199102	1	6.99741	0.00718206
292.167	3.58652	C17H24O4	Trichodermin	7	0	0	918580	1	7.78297	0.00513002
275.01	16.4872	C7H12N2O5S	Asp-Cys	7	Peptide(di-)	Acidic peptide	343457	1	8.13058	0.09202
267.078	14.7332	C9H17NO6S	S-Ribosyl-L-homocysteine	8	Amino Acid Metabolism	Methionine metabolism	790832	0	639.851	0.000293533

## Sheet: liver
Mass	RT	FORMULA	Putative metabolite	confidence	Map	Pathway	max intensity	20P	5P	ttest
130.074	6.98175	C5H10N2O2	Casein K	5	0	0	225879	0	0	NA
155.106	7.09688	C7H10N2O	4-Hydroxymethylphenylhydrazine	7	0	0	159552	0	0	NA
246.159	6.98173	C14H24O2	FA (14:1)nonanoic acid	8	Lipids: Fatty Acyls	Fatty Acids and Conjugates	1132435	0	0	NA
310.095	16.979	C9H15N3O6S	Asp-Cys-Gly	7	Peptide(tri-)	Acidic peptide	855861	1	0	NA
351.314	3.55487	C22H41NO2	N-(11Z,14Z-eicosadienoyl)-ethanolamine	7	Lipids: Fatty Acyls	Fatty amides	168142	0	0	NA
353.33	3.55481	C22H43NO2	N-(11Z-eicosaenoyl)-ethanolamine	5	Lipids: Fatty Acyls	Fatty amides	115889	0	0	NA
175.06	15.4281	C5H9N3O4	N-Amidino-L-aspartate	7	0	0	9810159	1	0.0799569	0.000443726
109.02	14.6697	C2H7NO2S	Hypotaurine	8	Amino Acid Metabolism	Taurine and hypotaurine metabolism	13347007	1	0.0971834	0.000233545
205.038	11.4681	C10H7NO4	Xanthurenic acid	8	Amino Acid Metabolism	Tryptophan metabolism	417025	1	0.108478	0.0037474
161.069	14.529	C6H11NO4	L-2-Aminoadipate	10	Amino Acid Metabolism	Lysine biosynthesis__Lysine degradation__Penicillin and cephalosporin biosynthesis	62338016	1	0.199949	0.000200816
143.058	14.675	C6H9NO3	Vinylacetylglycine	7	0	0	14441210	1	0.214191	0.00037656
276.132	15.2075	C11H20N2O6	N6-(L-1,3-Dicarboxypropyl)-L-lysine	6	Amino Acid Metabolism	Lysine biosynthesis__Lysine degradation	3179954	1	0.220082	0.000466875
249.086	7.27596	C10H19NO2S2	S-Acetyldihydrolipoamide	7	0	Alanineandaspartatemetabolism	19977044	1	0.239082	0.0417101
341.132	14.7098	C12H23NO10	Lactosamine	6	Carbohydrate Metabolism	Aminosugars metabolism	850378	1	0.250801	0.0018294
146.105	20.91	C6H14N2O2	D-Lysine	8	Amino Acid Metabolism	Lysine degradation	757416	1	0.259692	0.0227006
232.117	17.4901	C8H16N4O4	(3R)-hydroxy-N-acetyl-(L)-arginine	7	0	0	161490	1	0.26292	0.0125658
409.098	9.69063	C16H21NO10	HMDBOA-Glc	7	0	benzoxazinoid glucosides biosynthesis	611437	1	0.263094	0.183344
258.014	17.6639	C6H11O9P	D-Glucono-1,5-lactone 6-phosphate	6	Carbohydrate Metabolism	Pentose phosphate pathway	107384	1	0.267609	0.0203898
173.069	7.18497	C7H11NO4	N-Acetyl-L-glutamate 5-semialdehyde	6	Amino Acid Metabolism	Arginine and proline metabolism	2445904	1	0.268469	0.0172793
160.037	14.9068	C6H8O5	2-Oxoadipate	8	Amino Acid Metabolism	Lysine biosynthesis__Lysine degradation__Tryptophan metabolism	4469928	1	0.271978	0.0228125
474.965	11.9842	C10H14N5O10PSe	Adenylylselenate	6	Amino Acid Metabolism	Selenoamino acid metabolism	172163	1	0.282162	0.00227475
117.079	11.9097	C5H11NO2	L-Valine	8	Amino Acid Metabolism	Valine, leucine and isoleucine degradation__Valine, leucine and isoleucine biosynthesis__Penicillin and cephalosporin biosynthesis__Propanoate metabolism__Pantothenate and CoA biosynthesis	51726984	1	0.28663	0.000810505
127.063	7.17733	C6H9NO2	delta1-Piperideine-2-carboxylate	6	Amino Acid Metabolism	Lysine degradation	2340660	1	0.290328	0.000432306
298.006	17.6569	C6H13O10P	6-Phospho-D-gluconate	10	Carbohydrate Metabolism	Pentose phosphate pathway	166410	1	0.303388	0.0375233
242.019	15.6941	C6H11O8P	D-myo-Inositol 1,2-cyclic phosphate	7	0	0	3803886	1	0.316773	0.124916
246.122	12.0161	C10H18N2O5	L-beta-aspartyl-L-leucine	5	Peptide	0	183175	1	0.318611	4.74152e-05
207.09	4.7449	C11H13NO3	N-Acetyl-L-phenylalanine	6	Amino Acid Metabolism	Phenylalanine metabolism	2524812	1	0.325389	0.0300849
268.204	3.62529	C16H28O3	[FA oxo(16:2)] cyclopentanehexanoic acid	5	Lipids: Fatty Acyls	Octadecanoids	423027	1	0.337209	0.00294103
174.064	14.3736	C6H10N2O4	N-Formimino-L-glutamate	6	Amino Acid Metabolism	Histidine metabolism	79642880	1	0.346781	0.000148701
203.079	13.4245	C8H13NO5	N2-Acetyl-L-aminoadipate	8	Amino Acid Metabolism	Lysine biosynthesis	7433298	1	0.353304	0.0105498
176.043	16.9331	C5H8N2O5	N-Carbamoyl-L-aspartate	6	Nucleotide Metabolism	Pyrimidine metabolism__Alanine and aspartate metabolism	910867	1	0.356801	0.0799494
260.03	15.6844	C6H13O9P	Hexose phosphate	8	Carbohydrate Metabolism	0	11793846	1	0.357173	0.0479998
143.058	13.5332	C6H9NO3	Vinylacetylglycine	7	0	0	6076997	1	0.357356	0.0147614
230.019	15.4695	C5H11O8P	D-Ribose 5-phosphate	10	Carbohydrate Metabolism	Pentose phosphate pathway__Purine metabolism__Carbon fixation	1505017	1	0.36115	0.0222229
202.121	7.18311	C10H18O4	[FA (10:0/2:0)] Decanedioic acid	5	Lipids: Fatty Acyls	Fatty Acids and Conjugates	237893	1	0.371541	0.0179353
231.122	9.80911	C9H17N3O4	Ala-Ala-Ala	5	Peptide(tri-)	Nonpolar peptide	856619	1	0.374438	0.00323413
464.158	12.4343	C17H28N4O9S	Asp-Leu-Asp-Cys	7	Peptide(tetra-)	Hydrophobic peptide	4672400	1	0.375785	0.0168298
131.095	10.6472	C6H13NO2	L-Isoleucine	10	Amino Acid Metabolism	Valine, leucine and isoleucine degradation__Valine, leucine and isoleucine biosynthesis__Alkaloid biosynthesis II	6027414	1	0.376071	0.00361857
581.37	3.20755	C28H56NO9P	PS(22:0/0:0)	5	Lipids: Glycerophospholipids	Glycerophosphoserines	1461569	1	0.381947	0.00493619
133.038	16.8886	C4H7NO4	Iminodiacetate	5	0	nitrilotriacetate degradation	589187	1	0.383742	0.0654967
296.104	13.1253	C18H16O4	Dasytrichone	5	0	0	402675	1	0.385949	0.00170122
260.137	13.6985	C11H20N2O5	L-gamma-glutamyl-L-isoleucine	7	Peptide	0	50708232	1	0.386764	0.000418843
174.089	10.1407	C8H14O4	Suberic acid	5	Lipids: Fatty Acyls	Fatty Acids and Conjugates	175049	1	0.386812	0.00203996
232.143	16.3042	C10H20N2O4	Ile-Thr	7	Peptide(di-)	Hydrophobic peptide	2253810	1	0.388491	0.0595274
140.059	10.2928	C6H8N2O2	4,5,6,7-Tetrahydroisoxazolo(5,4-c)pyridin-3-ol	2.5	Xenobiotics Drugs etc	0	1010758	1	0.391554	0.00338501
216.061	13.2072	C7H14O6	3-O-Methyl-myo-inositol	8	Carbohydrate Metabolism	Inositol phosphate metabolism	3191306	1	0.393267	0.0977217
104.047	8.12807	C4H8O3	(R)-3-Hydroxybutanoate	8	Lipid Metabolism	Synthesis and degradation of ketone bodies__Butanoate metabolism	1235102	1	0.396426	0.00234686
362.212	9.43721	C21H30N2O	Hydroxystenozole	7	0	0	657417	1	0.39927	0.165443
173.142	15.8039	C9H19NO2	Muscarine	7	0	0	118018	1	0.400233	0.00705956
173.105	7.1676	C8H15NO3	Isovalerylalanine	7	0	0	2171150	1	0.401261	0.123935
143.058	9.09261	C6H9NO3	Vinylacetylglycine	7	0	0	159301	1	0.408921	0.0158089
216.122	14.136	C8H16N4O3	N-acetyl-(L)-arginine	5	0	0	5459150	1	0.419016	0.00266562
428.086	12.7005	C13H24N4O6S3	Cys-Thr-Cys-Cys	5	Peptide(tetra-)	Polar peptide	186296	1	0.419468	4.02474e-07
223.084	8.0925	C11H13NO4	Bendiocarb	7	0	0	670435	1	0.42717	0.0759915
426.089	16.6427	C13H22N4O8S2	Asp-Cys-Cys-Ser	5	Peptide(tetra-)	Acidic peptide	172898	1	0.429654	0.0645063
199.096	13.4684	C8H13N3O3	gamma-Glutamyl-beta-aminopropiononitrile	8	Amino Acid Metabolism	Cyanoamino acid metabolism	466917	1	0.429979	0.00720532
173.08	13.8519	C6H11N3O3	5-Guanidino-2-oxopentanoate	6	Amino Acid Metabolism	D-Arginine and D-ornithine metabolism	8028849	1	0.434264	0.00139946
166.063	7.04716	C9H10O3	Phenyllactate	6	Amino Acid Metabolism	Phenylalanine metabolism	170662	1	0.447386	0.0448903
104.022	10.7536	C2H4N2O3	Urea-1-carboxylate	6	Amino Acid Metabolism	Arginine and proline metabolism__Atrazine degradation	508995	1	0.450551	0.000803141
202.045	13.4502	C6H12O6	D-Mannose	8	Carbohydrate Metabolism	Fructose and mannose metabolism__Galactose metabolism	26920818	1	0.453807	0.00374547
165.046	12.7385	C5H11NO3S	L-Methionine S-oxide	8	Amino Acid Metabolism	Methionine metabolism	1871664	1	0.454338	0.0290536
102.032	7.19509	C4H6O3	2-Methyl-3-oxopropanoate	6	Amino Acid Metabolism	Valine-LeucineandIsoleucineDegradation	851308	1	0.460112	0.0292083
115.063	12.2594	C5H9NO2	L-Proline	10	Amino Acid Metabolism	Arginine and proline metabolism__Novobiocin biosynthesis	682015168	1	0.460136	0.00306575
207.09	7.14013	C11H13NO3	N-Acetyl-D-phenylalanine	6	Amino Acid Metabolism	Phenylalanine metabolism	811324	1	0.461393	0.133973
160.074	13.0069	C7H12O4	[FA (7:0/2:0)] Heptanedioic acid	9	Lipids: Fatty Acyls	Biotin metabolism	544123	1	0.469888	0.0188895
131.095	10.1719	C6H13NO2	L-Leucine	10	Amino Acid Metabolism	Valine, leucine and isoleucine degradation__Valine, leucine and isoleucine biosynthesis	82733480	1	0.47445	0.0189281
610.48	3.3457	C35H64O5	DG(32:2)	8	Lipids: Glycerolipids	Diradylglycerols	1496993	1	0.478476	0.0142436
172.035	11.6111	C5H10O5	D-Ribose	8	Carbohydrate Metabolism	Pentose phosphate pathway	6494639	1	0.481827	0.12945
384.121	12.6383	C14H20N6O5S	S-Adenosyl-L-homocysteine	8	Amino Acid Metabolism	Methionine metabolism	63257080	1	0.483776	0.000415418
189.111	14.4996	C7H15N3O3	L-Homocitrulline	5	0	0	3541054	1	0.49137	4.2635e-05
173.105	4.74188	C8H15NO3	Hexanoylglycine	7	0	0	4335527	1	0.497611	0.0324582
203.116	7.13874	C9H17NO4	O-Acetylcarnitine	6	Amino Acid Metabolism	Alanine and aspartate metabolism	267777	1	0.499144	0.0240472
174.075	16.1393	C5H7N3O3	5-diazo-4-oxo-norvaline	7	0	0	21178506	1	0.503142	0.0270935
200.178	3.69685	C12H24O2	Dodecanoic acid	8	Lipid Metabolism	Fatty acid biosynthesis	5498022	1	0.505164	0.168792
125.095	20.9356	C6H11N3	N-Methylhistamine	8	Amino Acid Metabolism	Histidine metabolism	489159	1	0.509023	0.455449
290.04	16.0084	C7H15O10P	D-Sedoheptulose 7-phosphate	8	Carbohydrate Metabolism	Pentose phosphate pathway__Carbon fixation	3111550	1	0.514534	0.0847127
115.027	7.23089	C4H5NO3	Maleamate	5	Metabolism of Cofactors and Vitamins	Nicotinate and nicotinamide metabolism	126849	1	0.515571	0.0163391
232.142	13.4235	C10H20N2O4	Leu-Thr	5	Peptide(di-)	Hydrophobic peptide	1261827	1	0.515632	0.00311538
149.105	8.81221	C6H12O3	FA hydroxy(6:0)	8	Lipids: Fatty Acyls	Fatty Acids and Conjugates	3312840	1	0.517693	0.327299
182.058	9.21564	C9H10O4	3-(4-Hydroxyphenyl)lactate	10	Amino Acid Metabolism	Tyrosine metabolism	1922500	1	0.523385	0.00160213
135.055	8.98076	C5H5N5	Adenine	10	Nucleotide Metabolism	Purine metabolism__Zeatin biosynthesis	3437879	1	0.525834	0.0289357
201.136	4.29384	C10H19NO3	Capryloylglycine	7	0	0	323600	1	0.528179	0.0382703
142.099	4.58811	C8H14O2	FA (8:1)	8	Lipids: Fatty Acyls	Fatty Acids and Conjugates	118125	1	0.529275	0.00773796
104.047	9.76365	C4H8O3	(S)-3-Hydroxyisobutyrate	6	Amino Acid Metabolism	Valine, leucine and isoleucine degradation	490316	1	0.529421	0.00280395
133.074	13.7283	C5H11NO3	DL-&beta;-hydroxynorvaline	5	0	0	1332565	1	0.533302	0.00508872
274.178	4.71971	C14H26O5	3-Hydroxytetradecanedioicacid	5	Lipids: Fatty Acyls	0	269568	1	0.533909	0.0546583
317.195	16.1261	C14H27N3O5	Ile-Ser-Val	5	Peptide(tri-)	Hydrophobic peptide	153800	1	0.535434	0.00402676
179.058	7.16512	C9H9NO3	Hippurate	8	Amino Acid Metabolism	Phenylalanine metabolism	751395	1	0.543127	0.0525882
173.105	5.1498	C8H15NO3	Isovalerylsarcosine	7	0	0	1119274	1	0.545047	0.0766046
166.048	13.4589	C5H10O6	D-Arabinonate	8	Carbohydrate Metabolism	D-arabinose degradation III	11873250	1	0.546459	0.000181249
297.089	7.1686	C11H15N5O3S	5'-methylthioformycin	5	0	0	26313262	1	0.54734	0.00391144
230.163	10.9117	C11H22N2O3	Ile-Val	5	Peptide(di-)	Hydrophobic peptide	148405	1	0.550443	0.00919804
156.017	10.4425	C5H4N2O4	Orotate	8	Nucleotide Metabolism	Pyrimidine metabolism	335867	1	0.552538	0.0386217
135.068	8.03995	C8H9NO	2-Phenylacetamide	6	Amino Acid Metabolism	Phenylalanine metabolism__Styrene degradation	168263	1	0.555604	0.0897678
173.105	6.05351	C8H15NO3	Isovalerylsarcosine	7	0	0	326620	1	0.560221	0.137382
191.062	5.61539	C7H13NO3S	N-Acetylmethionine	5	0	0	284618	1	0.563029	0.119749
259.178	7.17031	C13H25NO4	Hexanoylcarnitine	7	0	0	16547060	1	0.563246	0.061328
238.099	7.16775	C8H18N2O4S	HEPES	5	Medium Component	0	674893	1	0.563647	0.0387055
314.052	14.8461	C8H15N2O9P	5'-Phosphoribosyl-N-formylglycinamide	6	Nucleotide Metabolism	Purine metabolism	472952	1	0.565452	0.11276
206.043	18.2689	C7H10O7	2-Methylcitrate	6	Carbohydrate Metabolism	Propanoate metabolism	279077	1	0.567335	0.00170343
250.062	13.8793	C8H14N2O5S	gamma-L-Glutamyl-L-cysteine	6	Amino Acid Metabolism	Glutamate metabolism__Glutathione metabolism	15049719	1	0.568235	0.00305939
180.042	8.21771	C9H8O4	3-(4-Hydroxyphenyl)pyruvate	6	Amino Acid Metabolism	Tyrosine metabolism__Phenylalanine, tyrosine and tryptophan biosynthesis__Novobiocin biosynthesis__Alkaloid biosynthesis I__Biosynthesis of vancomycin group antibiotics	1156967	1	0.569011	0.133002
162.053	14.5048	C6H10O5	3-Ethylmalate	8	Carbohydrate Metabolism	Glyoxylate and dicarboxylate metabolism	4280221	1	0.573585	0.00885497
104.047	9.10892	C4H8O3	4-Hydroxybutanoic acid	8	Carbohydrate Metabolism	Butanoate metabolism	1475038	1	0.574654	0.00910918
200.009	16.5424	C4H9O7P	D-Erythrose 4-phosphate	8	Carbohydrate Metabolism	Pentose phosphate pathway__Phenylalanine, tyrosine and tryptophan biosynthesis__Carbon fixation__Vitamin B6 metabolism	105141	1	0.574852	0.0172611
221.09	12.1694	C8H15NO6	N-Acetyl-D-mannosamine	8	Carbohydrate Metabolism	Aminosugars metabolism	1126614	1	0.582535	0.00673071
232.056	13.7981	C7H14O7	Sedoheptulose	8	Energy Metabolism	Carbon fixation	3250263	1	0.586214	0.103322
187.973	11.2755	C4H8O2S2	Oxidized dithiothreitol	7	0	0	420025	1	0.586385	0.225353
261.157	9.67607	C11H21NO3	N-Nonanoylglycine	7	0	0	3541259	1	0.586957	0.0241492
264.104	20.4941	C12H16N4OS	Thiamin	8	Metabolism of Cofactors and Vitamins	Thiamine metabolism	271338	1	0.588321	0.00414196
294.085	8.69235	C13H11NO6	2-phthalimidoglutarate	7	0	0	182677	1	0.588883	0.0310532
319.067	14.6293	C13H15NO7	N-vanillate-L-glutamate	7	0	0	2798308	1	0.593265	0.464589
244.106	8.32805	C10H16N2O5	dihydrothymidine	7	0	0	263265	1	0.596837	0.0336802
181.074	12.6968	C9H11NO3	L-Tyrosine	10	Amino Acid Metabolism	Tyrosine metabolism__Phenylalanine, tyrosine and tryptophan biosynthesis__Novobiocin biosynthesis__Thiamine metabolism__Phenylpropanoid biosynthesis__Alkaloid biosynthesis I	46405020	1	0.597096	0.0401089
712.485	3.22262	C79H142O17P2	CL(18:2(9Z,12Z)/18:2(9Z,12Z)/18:1(11Z)/16:1(9Z))	5	0	0	23983720	1	0.597335	0.0295731
335.133	14.2797	C12H21N3O8	N4-(Acetyl-beta-D-glucosaminyl)asparagine	5	0	0	3241140	1	0.600693	0.0145008
146.105	21.9944	C6H14N2O2	L-Lysine	10	Amino Acid Metabolism	Lysine biosynthesis__Lysine degradation__Biotin metabolism__Alkaloid biosynthesis II	25147432	1	0.600902	0.0643001
368.206	12.2132	C17H28N4O5	Pro-Val-Gly-Pro	5	Peptide(tetra-)	Hydrophobic peptide	376986	1	0.603627	0.118695
221.09	13.3137	C8H15NO6	N-Acetyl-D-glucosamine	6	Amino Acid Metabolism	Glutamate metabolism__Aminosugars metabolism	1577173	1	0.603823	0.00872217
284.09	7.72111	C13H16O7	p-Cresolglucuronide	7	0	0	224135	1	0.608571	0.176675
131.058	10.816	C5H9NO3	N-Acetyl-beta-alanine	6	Amino Acid Metabolism	beta-Alanine metabolism	207361	1	0.608791	0.0151966
398.137	15.2883	C15H22N6O5S	S-Adenosyl-L-methionine	10	Amino Acid Metabolism	Arginine and proline metabolism__Methionine metabolism__Zeatin biosynthesis	53172292	1	0.613233	0.0239125
190.095	21.9597	C7H14N2O4	meso-2,6-Diaminoheptanedioate	6	Amino Acid Metabolism	Lysine biosynthesis	454818	1	0.614235	0.0683676
85.0891	10.2882	C5H11N	Piperidine	7	0	piperine biosynthesis	2654520	1	0.615793	0.130879
858.526	3.27125	C45H79O13P	PI(36:4)	6	Lipids: Glycerophospholipids	Glycerophosphoinositols	9656105	1	0.615805	0.0254928
174.064	10.8267	C6H10N2O4	N&alpha;-acetyl-L-asparagine	5	0	0	1030722	1	0.618339	0.00360364
191.062	7.16638	C7H13NO3S	N-Acetylmethionine	5	0	0	2384181	1	0.620117	0.0860575
125.999	11.2772	C2H6O4S	2-Hydroxyethanesulfonate	8	Amino Acid Metabolism	Taurine and hypotaurine metabolism	7661813	1	0.62281	0.0100219
165.079	9.5709	C9H11NO2	L-Phenylalanine	8	Amino Acid Metabolism	Phenylalanine metabolism__Phenylalanine, tyrosine and tryptophan biosynthesis__Phenylpropanoid biosynthesis__Alkaloid biosynthesis II	55718716	1	0.625788	0.106039
169.05	13.3258	C4H12NO4P	Phosphodimethylethanolamine	6	Lipid Metabolism	Glycerophospholipid metabolism	2284930	1	0.626334	0.15765
761.5	3.43836	C43H72NO8P	PE(38:7)	6	Lipids: Glycerophospholipids	Glycerophosphoethanolamines	908520	1	0.628544	0.0386931
260.03	16.6447	C6H13O9P	D-Glucose 6-phosphate	10	Carbohydrate Metabolism	Starch and sucrose metabolism__Streptomycin biosynthesis__Inositol phosphate metabolism	5506010	1	0.628772	0.0647041
259.178	4.81484	C13H25NO4	[FA (6:0)] O-hexanoyl-R-carnitine	7	Lipids: Fatty Acyls	Fatty acyl carnitines	2121966	1	0.629719	0.0996432
208.022	16.8539	C5H6O6	4-Hydroxy-2-oxoglutarate	8	Carbohydrate Metabolism	Glyoxylate and dicarboxylate metabolism	671905	1	0.629857	0.538302
237.085	18.2886	C8H15NO7	N-Acetyl-D-glucosaminate	5	0	0	220351	1	0.631117	0.156083
386.282	3.21446	C25H38O3	Testosterone isocaproate	5	0	0	3018584	1	0.632914	0.0136217
210.029	21.2494	C6H11O6P	3-propylphosphoenolpyruvate	5	0	0	363713	1	0.634381	0.0613425
111.08	26.0648	C5H9N3	1H-Imidazole-4-ethanamine	8	Amino Acid Metabolism	Histidine metabolism	445609	1	0.635553	0.567374
236.083	16.7193	C8H16N2O4S	Met-Ser	5	Peptide(di-)	Hydrophobic peptide	134836	1	0.638135	0.369127
312.266	3.27258	C19H36O3	FA oxo(19:0)	6	Lipids: Fatty Acyls	Fatty Acids and Conjugates	17749436	1	0.638423	0.0368166
272.03	21.2582	C7H13O9P	&alpha;-(2,6-anhydro-3-deoxy-D-arabino-heptulopyranosid)onate 7-phosphate	5	0	0	134101	1	0.63986	0.0264921
303.168	10.074	C14H25NO6	Pimelylcarnitine	7	0	0	7873627	1	0.640335	0.252637
169.05	14.2278	C4H12NO4P	Phosphodimethylethanolamine	6	Lipid Metabolism	Glycerophospholipid metabolism	287337	1	0.640812	0.153885
119.058	14.0708	C4H9NO3	L-Threonine	8	Amino Acid Metabolism	Glycine, serine and threonine metabolism__Valine, leucine and isoleucine biosynthesis__Porphyrin and chlorophyll metabolism	27940492	1	0.644341	6.05922e-05
168.028	12.7105	C5H4N4O3	Urate	8	Nucleotide Metabolism	Purine metabolism	1740403	1	0.647085	0.379423
242.019	16.6521	C6H11O8P	6-deoxy-5-ketofructose-1-phosphate	5	0	0	784088	1	0.647981	0.15694
204.09	11.2016	C11H12N2O2	L-Tryptophan	10	Amino Acid Metabolism	Tryptophan metabolism__Phenylalanine, tyrosine and tryptophan biosynthesis__Indole and ipecac alkaloid biosynthesis	10314734	1	0.652333	0.136807
145.074	12.6803	C6H11NO3	Allysine	6	Amino Acid Metabolism	LysineBiosynthesis	17078566	1	0.658834	0.0407477
147.089	11.6538	C6H13NO3	N-hydroxyisoleucine	5	0	lotaustralin biosynthesis __ superpathway of linamarin and lotaustralin biosynthesis	3026996	1	0.661452	0.0834338
183.066	14.2187	C5H14NO4P	Choline phosphate	8	Lipid Metabolism	Glycerophospholipid metabolism__Glycine, serine and threonine metabolism	482367552	1	0.662438	0.134304
186.126	3.95588	C10H18O3	FA oxo(10:0)	8	Lipids: Fatty Acyls	Fatty Acids and Conjugates	101629	1	0.663871	0.100463
174.064	11.2878	C6H10N2O4	formyl-isoglutamine	6	Amino Acid Metabolism	Histidine metabolism	1254521	1	0.664969	0.0322723
157.038	11.3152	C6H7NO4	5-Nitro-2-furfuryl methyl ether	5	0	0	2173686	1	0.667462	0.0901378
338.21	7.16764	C19H30O5	Shiromodiol diacetate	5	0	0	439693	1	0.668778	0.231658
731.546	3.46666	C40H78NO8P	PC(32:1)	6	Lipids: Glycerophospholipids	Glycerophosphocholines	47923320	1	0.668998	4.12538e-08
111.08	14.2385	C5H9N3	1H-Imidazole-4-ethanamine	6	Amino Acid Metabolism	Histidine metabolism	165493	1	0.670715	0.0128569
297.09	12.9057	C11H15N5O3S	5'-methylthioformycin	5	0	0	1336785	1	0.671169	0.0376361
132.054	14.9981	C4H8N2O3	L-Asparagine	6	Amino Acid Metabolism	Alanine and aspartate metabolism__Tetracycline biosynthesis__Cyanoamino acid metabolism__Nitrogen metabolism	12388734	1	0.67648	0.410053
310.23	3.338	C22H30O	14'-apo-beta-Carotenal	5	0	0	1366244	1	0.676857	0.0271436
189.1	7.88069	C8H15NO4	(2S)-2-{[1-(R)-Carboxyethyl]amino}pentanoate	7	0	0	372129	1	0.677817	0.135638
97.9769	14.217	H3O4P	Orthophosphate	6	Energy Metabolism	Oxidative phosphorylation__Photosynthesis__Peptidoglycan biosynthesis	2577294	1	0.678149	0.0274844
146.058	7.18965	C6H10O4	(R)-3-Hydroxy-3-methyl-2-oxopentanoate	6	Amino Acid Metabolism	Valine, leucine and isoleucine biosynthesis	322307	1	0.678228	0.639989
218.019	14.6156	C9H8O5	3-(3,4-Dihydroxyphenyl)pyruvate	8	Amino Acid Metabolism	Tyrosine metabolism	47790256	1	0.681463	0.345577
495.333	5.32439	C24H50NO7P	PE(19:0)	8	Lipids: Glycerophospholipids	Glycerophosphoethanolamines	26531738	1	0.685873	0.118501
126.032	16.6371	C6H6O3	Triacetate lactone	5	0	0	667464	1	0.687514	0.163078
611.548	3.28509	C37H70O5	DG(34:1)	8	Lipids: Glycerolipids	Diradylglycerols	140599904	1	0.688685	0.0682959
129.058	7.51485	C9H7N	Isoquinoline	5	0	0	302970	1	0.689028	0.0421377
129.079	7.11051	C6H11NO2	N4-Acetylaminobutanal	6	Amino Acid Metabolism	Arginine and proline metabolism	5610552	1	0.696779	0.121923
154.038	10.5548	C6H6N2O3	Imidazol-5-yl-pyruvate	6	Amino Acid Metabolism	Histidine metabolism	2750856	1	0.700088	0.154421
123.993	14.1843	C2H5O4P	Phosphonoacetaldehyde	6	Amino Acid Metabolism	Aminophosphonate metabolism	3055791	1	0.702398	0.0894582
132.09	21.2916	C5H12N2O2	L-Ornithine	10	Amino Acid Metabolism	Arginine and proline metabolism__D-Arginine and D-ornithine metabolism__Glutathione metabolism	17915928	1	0.702591	0.0541954
217.143	15.6429	C9H19N3O3	beta-Alanyl-L-lysine	8	Amino Acid Metabolism	beta-Alanine metabolism	132856	1	0.703587	0.32647
120.042	10.7762	C4H8O4	D-Erythrose	6	Carbohydrate Metabolism	0	743592	1	0.704911	0.0255558
195.066	14.6588	C6H14NO4P	D,L-&alpha;-methylphosphinothricin	5	0	0	4446490	1	0.70524	0.418341
687.149	9.1496	C21H35N7O13P2S	Dephospho-CoA	6	Metabolism of Cofactors and Vitamins	Pantothenate and CoA biosynthesis	404226	1	0.705623	0.116692
172.014	14.6945	C3H9O6P	sn-Glycerol 3-phosphate	10	Lipid Metabolism	Glycerolipid metabolism__Glycerophospholipid metabolism	87854184	1	0.705968	0.518728
132.079	7.08152	C6H12O3	FA hydroxy(6:0)	6	Lipids: Fatty Acyls	Fatty Acids and Conjugates	442859	1	0.706506	0.0598568
348.047	15.1151	C10H13N4O8P	IMP	8	Nucleotide Metabolism	Purine metabolism	1588331	1	0.706563	0.485781
182.079	13.6945	C6H14O6	Mannitol	8	Carbohydrate Metabolism	Fructose and mannose metabolism	942257	1	0.707415	0.187877
147.089	7.29442	C6H13NO3	N-hydroxyisoleucine	5	0	lotaustralin biosynthesis __ superpathway of linamarin and lotaustralin biosynthesis	328957	1	0.715721	0.305602
149.051	11.0185	C5H11NO2S	L-Methionine	10	Amino Acid Metabolism	Methionine metabolism	44239664	1	0.716167	0.223403
620.296	3.78065	C29H49O12P	[PI(20:4)] 1-(5Z,8Z,11Z,14Z-eicosatetraenoyl)-sn-glycero-3-phospho-(1'-myo-inositol)	5	Lipids: Glycerophospholipids	Glycerophosphoinositols	751004	1	0.71749	0.114219
234.121	14.0368	C9H18N2O5	2,6-Diamino-7-hydroxy-azelaic acid	5	0	0	2784272	1	0.718667	0.038324
189.064	14.0875	C7H11NO5	N-Acetyl-L-glutamate	10	Amino Acid Metabolism	Arginine and proline metabolism	118393488	1	0.71974	0.0259036
245.163	7.19987	C12H23NO4	2-Methylbutyroylcarnitine	5	0	0	12796920	1	0.723807	0.129495
133.074	11.4479	C5H11NO3	3-nitro-2-pentanol	5	0	0	142124	1	0.72724	0.0444617
286.23	3.33405	C20H30O	Retinol	6	Metabolism of Cofactors and Vitamins	Retinol metabolism	1533570	1	0.727382	0.0404829
760.581	4.83878	C41H77NO10	[SP] Termitomycesphin A	7	Lipids: Sphingolipids	Sphingoid bases	41962704	1	0.728684	0.133817
332.272	3.47888	C22H36O2	[FA (22:4)] 7Z,10Z,13Z,16Z-docosatetraenoic acid	6	Lipids: Fatty Acyls	Fatty Acids and Conjugates	2177294	1	0.730495	0.232654
155.069	14.0511	C6H9N3O2	L-Histidine	8	Amino Acid Metabolism	Histidine metabolism__beta-Alanine metabolism	21909764	1	0.733351	0.0207141
612.152	16.992	C20H32N6O12S2	Glutathione disulfide	8	Amino Acid Metabolism	Glutamate metabolism__Glutathione metabolism	7983788	1	0.735212	0.214022
148.074	7.54474	C6H12O4	(R)-2,3-Dihydroxy-3-methylpentanoate	8	Amino Acid Metabolism	Valine, leucine and isoleucine biosynthesis	100242	1	0.735479	0.144434
733.561	3.44505	C40H80NO8P	PC(32:0)	6	Lipids: Glycerophospholipids	Glycerophosphocholines	48230152	1	0.73594	0.00010819
767.116	13.0606	C21H36N7O16P3S	CoA	10	Carbohydrate Metabolism	Citrate cycle (TCA cycle)__Fatty acid metabolism__Pantothenate and CoA biosynthesis	4703619	1	0.736565	0.106448
834.526	3.27419	C43H79O13P	PI(34:2)	6	Lipids: Glycerophospholipids	Glycerophosphoinositols	1771479	1	0.736578	0.148982
187.096	11.5896	C7H13N3O3	5-guanidino-3-methyl-2-oxo-pentanoate	5	0	0	377690	1	0.738371	0.132043
245.174	21.1467	C11H23N3O3	Lys-Val	7	Peptide(di-)	Basic peptide	41472560	1	0.744193	0.139575
545.275	3.78109	C26H44NO9P	[PS(20:4)] 1-(5Z,8Z,11Z,14Z-eicosatetraenoyl)-sn-glycero-3-phosphoserine	5	Lipids: Glycerophospholipids	Glycerophosphoserines	204160	1	0.744763	0.0350672
451.27	4.31806	C21H42NO7P	LysoPE(16:1)	8	Lipids: Glycerophospholipids	Glycerophosphoethanolamines	162494	1	0.744781	0.237109
176.08	11.4626	C6H12N2O4	N5-formyl-N5-hydroxy-L-ornithine	7	0	0	1763113	1	0.745077	0.0785122
219.111	8.45463	C9H17NO5	Pantothenate	8	Amino Acid Metabolism	beta-Alanine metabolism__Pantothenate and CoA biosynthesis	11588911	1	0.745515	0.172804
192.027	16.3546	C6H8O7	(1R,2S)-1-Hydroxypropane-1,2,3-tricarboxylate	5	0	0	1241673	1	0.745659	0.171822
162.053	15.617	C6H10O5	(R)-2-Ethylmalate	6	Carbohydrate Metabolism	Pyruvate metabolism	420112	1	0.746307	0.201016
202.132	13.0112	C9H18N2O3	Ile-Ala	5	Peptide(di-)	Hydrophobic peptide	292576	1	0.746874	0.11789
410.243	4.19039	C19H39O7P	[PA(16:0/0:0)] 1-hexadecanoyl-2-sn-glycero-3-phosphate	6	Lipids: Glycerophospholipids	Glycerophosphates	1636149	1	0.747796	0.0116077
572.296	3.99776	C25H49O12P	[PI(16:0)] 1-hexadecanoyl-sn-glycero-3-phospho-(1'-myo-inositol)	5	Lipids: Glycerophospholipids	Glycerophosphoinositols	189350	1	0.747914	0.053325
809.593	3.82674	C46H84NO8P	PE(41:4)	6	Lipids: Glycerophospholipids	Glycerophosphoethanolamines	93407688	1	0.7488	0.0258381
837.158	9.88158	C25H42N7O17P3S	Butanoyl-CoA	8	Lipid Metabolism	Fatty acid elongation in mitochondria__Fatty acid metabolism__Glyoxylate and dicarboxylate metabolism__Butanoate metabolism__Biosynthesis of type II polyketide backbone	675072	1	0.749342	0.273479
311.185	7.26651	C15H25N3O4	Val-Pro-Pro	7	Peptide(tri-)	Hydrophobic peptide	444518	1	0.75011	0.25208
394.152	12.4757	C14H26N4O7S	Ala-Met-Ser-Ser	5	Peptide(tetra-)	Hydrophobic peptide	2559956	1	0.751872	0.0194616
90.0317	9.75322	C3H6O3	(S)-Lactate	8	Carbohydrate Metabolism	Glycolysis / Gluconeogenesis__Pyruvate metabolism__Propanoate metabolism__Styrene degradation	52801592	1	0.752095	0.0353344
267.097	8.45625	C10H13N5O4	Adenosine	10	Nucleotide Metabolism	Purine metabolism	107324584	1	0.75615	0.376269
156.054	11.0746	C6H8N2O3	4-Imidazolone-5-propanoate	6	Amino Acid Metabolism	Histidine metabolism	25889246	1	0.759517	0.125219
284.272	3.51098	C18H36O2	Octadecanoic acid	8	Lipid Metabolism	Fatty acid biosynthesis__Biosynthesis of unsaturated fatty acids	41959260	1	0.760584	0.348096
109.053	11.1862	C6H7NO	2-Aminophenol	6	Amino Acid Metabolism	Tryptophan metabolism__Naphthalene and anthracene degradation	219497	1	0.762413	0.537006
493.317	4.2429	C24H48NO7P	LysoPC(16:1(9Z))	5	Lipids: Glycerophospholipids	Glycerophosphocholines	7118748	1	0.762627	0.0171815
325.101	14.306	C11H19NO10	N-Glycoloyl-neuraminate	6	Carbohydrate Metabolism	Aminosugars metabolism	7235167	1	0.765379	0.238734
289.164	21.1487	C12H23N3O5	Ile-Gly-Thr	5	Peptide(tri-)	Hydrophobic peptide	128953	1	0.765983	0.201973
230.09	15.2616	C9H14N2O5	Aspartyl-L-proline	5	Peptide(di-)	Acidic peptide	2579806	1	0.76624	0.360102
303.168	10.5374	C14H25NO6	Pimelylcarnitine	5	0	0	23936546	1	0.766391	0.443428
266.155	3.49115	C12H26O4S	sodium dodecyl sulfate	7	0	0	1329530	1	0.766654	0.452299
159.126	12.4514	C8H17NO2	Methacholine	5	0	0	3719144	1	0.766702	0.180441
416.191	9.62756	C17H28N4O8	Asp-Val-Pro-Ser	5	Peptide(tetra-)	Hydrophobic peptide	177569	1	0.767572	0.318397
129.058	11.2012	C9H7N	3-Methylene-indolenine	5	0	0	167957	1	0.767672	0.119793
805.562	3.77464	C46H80NO8P	PE(41:6)	8	Lipids: Glycerophospholipids	Glycerophosphoethanolamines	192476432	1	0.76797	0.0388666
161.051	7.16831	C6H11NO2S	allylcysteine	5	0	alliin degradation __ isoalliin degradation	8259802	1	0.768472	0.308942
202.095	12.6544	C8H14N2O4	Proclavaminic acid	5	Biosynthesis of Secondary Metabolites	Clavulanic acid biosynthesis	1278033	1	0.771462	0.28407
226.193	3.63364	C14H26O2	FA (14:1) tetradecenoic acid	6	Lipids: Fatty Acyls	Fatty Acids and Conjugates	1290509	1	0.774903	0.435491
188.105	10.964	C9H16O4	Azelaic acid	7	Xenobiotics Drugs etc	Fatty Acids and Conjugates	169696	1	0.775725	0.502661
290.123	16.3817	C10H18N4O6	Ala-Asn-Ser	7	Peptide(tri-)	Polar peptide	254124	1	0.777548	0.416773
543.333	4.05168	C28H50NO7P	LysoPC(20:4)	6	Lipids: Glycerophospholipids	Glycerophosphocholines	22400716	1	0.778575	0.079469
114.032	14.3997	C5H6O3	cis-Acetylacrylate	2.5	Xenobiotics Biodegradation and Metabolism	1,4-Dichlorobenzene degradation	2511212	1	0.779495	0.00330738
400.207	13.2137	C16H28N6O6	Glu-Arg-Pro	5	Peptide(tri-)	Basic peptide	1150423	1	0.782477	0.158675
862.556	3.26844	C45H83O13P	PI(36:2)	6	Lipids: Glycerophospholipids	Glycerophosphoinositols	1184912	1	0.782491	0.0748457
495.332	4.24996	C24H50NO7P	LysoPC(16:0)	8	Lipids: Glycerophospholipids	Glycerophosphocholines	237109872	1	0.783276	0.0470093
186.029	10.8707	C9H8O3	4-Coumarate	8	Amino Acid Metabolism	Tyrosine metabolism__Phenylalanine metabolism__Phenylpropanoid biosynthesis	618060	1	0.783867	0.637397
847.762	3.67753	C53H98O6	TG(50:2)	8	Lipids: Glycerolipids	Triradylglycerols	25439618	1	0.785188	0.391028
229.106	13.0278	C9H15N3O4	Asn-Pro	5	Peptide(di-)	Polar peptide	336273	1	0.788583	0.130905
358.111	15.2682	C12H22O12	melibionate	5	0	0	2358876	1	0.791503	0.166954
270.256	3.5262	C17H34O2	FA (17:0)	6	Lipids: Fatty Acyls	Fatty Acids and Conjugates	919858	1	0.792271	0.266708
136.978	6.32105	CHNO2S	cyanosulfurous acid anion	7	0	0	475433	1	0.792931	0.0389524
129.043	14.3484	C5H7NO3	4-Oxoproline	8	Amino Acid Metabolism	Arginine and proline metabolism	17850164	1	0.793566	0.00783352
781.562	7.09856	C44H80NO8P	PE(39:4)	8	Lipids: Glycerophospholipids	Glycerophosphoethanolamines	13688619	1	0.79447	0.0831222
361.13	14.5955	C14H23N3O6S	Met-Asp-Pro	5	Peptide(tri-)	Hydrophobic peptide	320335	1	0.795318	0.0237174
256.24	3.54439	C16H32O2	Hexadecanoic acid	6	Lipid Metabolism	Fatty acid biosynthesis__Fatty acid elongation in mitochondria__Fatty acid metabolism__Biosynthesis of unsaturated fatty acids	85336736	1	0.797034	0.307981
188.116	14.3031	C8H16N2O3	N6-Acetyl-L-lysine	6	Amino Acid Metabolism	Lysine degradation	15591381	1	0.797314	0.154145
187.085	7.17771	C8H13NO4	N2-Acetyl-L-aminoadipate semialdehyde	6	Amino Acid Metabolism	Lysine biosynthesis	317100	1	0.797719	0.259283
244.106	14.9083	C10H16N2O5	dihydrothymidine	5	0	0	3295845	1	0.801121	0.105747
216.04	14.2046	C5H13O7P	2-C-Methyl-D-erythritol 4-phosphate	8	Lipid Metabolism	Biosynthesis of steroids	30540880	1	0.803248	0.240061
572.297	7.01812	C25H49O12P	[PI(16:0)] 1-hexadecanoyl-sn-glycero-3-phospho-(1'-myo-inositol)	5	Lipids: Glycerophospholipids	Glycerophosphoinositols	151067	1	0.805328	0.481954
600.328	3.80697	C27H53O12P	[PI(18:0)] 1-octadecanoyl-sn-glycero-3-phospho-(1'-myo-inositol)	5	Lipids: Glycerophospholipids	Glycerophosphoinositols	711548	1	0.805964	0.142277
312.303	3.50677	C20H40O2	FA (20:0)	6	Lipids: Fatty Acyls	Fatty Acids and Conjugates	849225	1	0.807032	0.434749
171.09	7.185	C8H13NO3	N-Butyryl-L-homoserine lactone	7	Lipids: Fatty Acyls	Fatty amides	394056	1	0.80731	0.357591
820.525	3.22639	C46H77O10P	PG(40:7)	6	Lipids: Glycerophospholipids	Glycerophosphoglycerols	6513451	1	0.809415	0.3362
147.053	14.5329	C5H9NO4	L-Glutamate	10	Amino Acid Metabolism	Arginine and proline metabolism__Glutamate metabolism__Histidine metabolism__D-Glutamine and D-glutamate metabolism__Glutathione metabolism_Butanoate metabolism_C5-Branched dibasic acid metabolism_Porphyrin and chlorophyll metabolism_Nitrogen metabolism	353460032	1	0.809418	0.000868894
97.9675	18.3042	H2O4S	Sulfate	6	Nucleotide Metabolism	Purine metabolism__Cysteine metabolism__Sulfur metabolism	2354197	1	0.811888	0.0326331
346.149	13.9104	C13H22N4O7	Ala-Ala-Ala-Asp	5	Peptide(tetra-)	Acidic peptide	1549733	1	0.813371	0.0687279
376.138	7.87724	C17H20N4O6	Riboflavin	6	Metabolism of Cofactors and Vitamins	Riboflavin metabolism	338188	1	0.816857	0.123642
807.505	3.23705	C44H74NO10P	PS(38:6)	6	Lipids: Glycerophospholipids	Glycerophosphoserines	5439168	1	0.816877	0.0104154
224.178	3.65949	C14H24O2	FA (14:1)nonanoic acid	6	Lipids: Fatty Acyls	Fatty Acids and Conjugates	320037	1	0.818553	0.621708
197.08	9.94266	C8H11N3O3	N-Acetyl-L-histidine	7	0	0	47045816	1	0.818984	0.418506
206.073	9.90323	C7H14N2O3S	Met-Gly	5	Peptide(di-)	Hydrophobic peptide	207445	1	0.823772	0.478153
521.348	4.12051	C26H52NO7P	LysoPC(18:1)	6	Lipids: Glycerophospholipids	Glycerophosphocholines	37207556	1	0.82458	0.106555
180.063	8.7866	C6H12O6	D-Sorbose	6	Carbohydrate Metabolism	0	130703	1	0.824861	0.241908
427.029	14.6826	C10H15N5O10P2	ADP	8	Energy Metabolism	Oxidative phosphorylation__Photosynthesis__Purine metabolism__Zeatin biosynthesis	11594619	1	0.828262	0.241927
203.058	7.23353	C11H9NO3	Indolepyruvate	6	Amino Acid Metabolism	Tryptophan metabolism	119044	1	0.828321	0.381524
162.053	14.0999	C6H10O5	3-Ethylmalate	6	Carbohydrate Metabolism	Glyoxylate and dicarboxylate metabolism	1291529	1	0.832614	0.233722
246.05	12.5179	C6H15O8P	Glycerophosphoglycerol	7	0	0	38838480	1	0.833151	0.427598
135.933	16.015	ClHO4	perchlorate	7	0	0	861342	1	0.835502	0.653234
192.027	18.2951	C6H8O7	Citrate	8	Carbohydrate Metabolism	Citrate cycle (TCA cycle)__Glutamate metabolism__Alanine and aspartate metabolism__Glyoxylate and dicarboxylate metabolism__Reductive carboxylate cycle (CO2 fixation)	23361248	1	0.838806	0.306459
264.078	13.2018	C9H16N2O5S	N-Acetylcystathionine	5	0	0	3524852	1	0.841091	0.430416
309.106	13.1095	C11H19NO9	N-Acetylneuraminate	8	Carbohydrate Metabolism	Aminosugars metabolism	1281297	1	0.842728	0.252722
717.53	3.40216	C39H76NO8P	PE(34:1)	6	Lipids: Glycerophospholipids	Glycerophosphoethanolamines	1477639	1	0.843334	0.0542033
150.017	17.4638	C4H6O6	(R,R)-Tartaric acid	10	Carbohydrate Metabolism	Glyoxylate and dicarboxylate metabolism	519861	1	0.844639	0.352664
188.116	11.9011	C8H16N2O3	Glycyl-leucine	5	Peptide(di-)	Hydrophobic peptide	2579189	1	0.844949	0.168017
129.079	11.7841	C6H11NO2	L-Pipecolate	10	Amino Acid Metabolism	Lysine degradation__Alkaloid biosynthesis II	9290755	1	0.845367	0.253585
202.096	8.68223	C8H14N2O4	Proclavaminic acid	5	Biosynthesis of Secondary Metabolites	Clavulanic acid biosynthesis	143057	1	0.845622	0.264182
745.092	16.9237	C21H30N7O17P3	NADPH	6	Energy Metabolism	Photosynthesis__Glutathione metabolism	467117	1	0.847187	0.548635
156.115	4.12258	C9H16O2	FA methyl (8:1)	6	Lipids: Fatty Acyls	Fatty Acids and Conjugates	165859	1	0.84806	0.196126
161.069	9.36283	C6H11NO4	L-Glutamate methylester	7	0	0	1019675	1	0.848987	0.224734
216.111	11.3467	C9H16N2O4	gamma-Glutamyl-gamma-aminobutyraldehyde	8	Amino Acid Metabolism	Arginine and proline metabolism	534089	1	0.85282	0.32765
197.09	14.7775	C6H12O6	beta-D-Glucose	8	Carbohydrate Metabolism	Glycolysis / Gluconeogenesis__Pentose phosphate pathway__Starch and sucrose metabolism	14837864	1	0.853039	0.219462
647.622	3.27102	C42H81NO3	[SP (24:0)] N-(15Z-tetracosenoyl)-sphing-4-enine	5	Lipids: Sphingolipids	Ceramides	5498775	1	0.855504	0.098625
230.127	7.69909	C10H15NO4	[FA oxo(6:0)] N-(3-oxo-hexanoyl)-homoserine lactone	7	Lipids: Fatty Acyls	Fatty amides	161073	1	0.858459	0.255788
146.022	15.8755	C5H6O5	2-Oxoglutarate	10	Carbohydrate Metabolism	Citrate cycle (TCA cycle)__Ascorbate and aldarate metabolism__Glutamate metabolism__Alanine and aspartate metabolism__Lysine biosynthesis__Histidine metabolism__D-Glutamine and D-glutamate metabolism__Glyoxylate and dicarboxylate metabolism	6352596	1	0.859012	0.67147
154.003	12.5274	C3H7O5P	Hydroxyacetone phosphate	5	0	0	167786	1	0.860326	0.460512
217.106	12.045	C8H15N3O4	Ala-Ala-Gly	7	Peptide(tri-)	Polar peptide	1705659	1	0.860367	0.612624
223.106	11.9088	C8H17NO6	N-acetyl -D- glucosaminitol	5	0	0	694865	1	0.861738	0.251907
118.027	15.3042	C4H6O4	Succinate	10	Carbohydrate Metabolism	Citrate cycle (TCA cycle)__Oxidative phosphorylation__Glutamate metabolism__Alanine and aspartate metabolism__Tyrosine metabolism__Phenylalanine metabolism__gamma-Hexachlorocyclohexane degradation__Glyoxylate and dicarboxylate metabolism	53540064	1	0.861921	0.482291
102.032	14.281	C4H6O3	Acetoacetate	6	Lipid Metabolism	Synthesis and degradation of ketone bodies__Valine, leucine and isoleucine degradation__Tyrosine metabolism__Propanoate metabolism__Styrene degradation__Butanoate metabolism	1491698	1	0.863319	0.062018
259.046	15.1525	C6H14NO8P	glycerophosphoserine	5	0	0	643378	1	0.863715	0.730332
748.525	3.22073	C40H77O10P	PG(34:1)	6	Lipids: Glycerophospholipids	Glycerophosphoglycerols	5717819	1	0.867347	0.127742
259.189	19.3003	C12H25N3O3	Ile-Lys	5	Peptide(di-)	Basic peptide	138855	1	0.867674	0.285701
195.076	12.1659	C7H9N5O2	2-Amino-4-hydroxy-6-hydroxymethyl-7,8-dihydropteridine	5	Metabolism of Cofactors and Vitamins	Folate biosynthesis	347241	1	0.8677	0.128484
175.096	14.8952	C6H13N3O3	Argininicacid	5	0	0	11053283	1	0.86813	0.231783
219.074	13.8367	C8H13NO6	N-Acetyl-D-mannosaminolactone	5	0	0	148443	1	0.868149	0.109649
809.126	11.627	C23H38N7O17P3S	Acetyl-CoA	6	Carbohydrate Metabolism	Glycolysis / Gluconeogenesis__Citrate cycle (TCA cycle)__Inositol metabolism__Fatty acid biosynthesis__Fatty acid elongation in mitochondria__Fatty acid metabolism__Alanine and aspartate metabolism__Valine, leucine and isoleucine degradation	1709088	1	0.868913	0.634244
118.063	7.17924	C5H10O3	5-Hydroxypentanoate	5	Lipids: Fatty Acyls	Fatty Acids and Conjugates	15717048	1	0.869995	0.307772
360.266	3.22199	C23H36O3	17beta-Hydroxy-6beta-methyl-5alpha-androstan-3-one propionate	5	0	0	3979912	1	0.870391	0.268391
111.983	9.05225	CH4O4S	Monomethyl sulfate	5	0	0	348259	1	0.87239	0.193655
303.095	11.153	C12H17NO8	Gynocardin	5	0	0	5128850	1	0.872556	0.760756
453.285	4.27362	C21H44NO7P	LysoPE(16:0)	6	Lipids: Glycerophospholipids	Glycerophosphoethanolamines	5541313	1	0.873955	0.378039
209.082	11.3299	C8H15NO3	N-Acetyl-L-leucine	7	0	0	8044540	1	0.874585	0.773859
162.053	8.8017	C6H10O5	(R)-2-Ethylmalate	6	Carbohydrate Metabolism	Pyruvate metabolism	195203	1	0.874626	0.406854
243.122	12.3103	C10H17N3O4	Ala-Gly-Pro	5	Peptide(tri-)	Polar peptide	1024335	1	0.874798	0.34406
831.578	3.32822	C48H82NO8P	PC(40:7)	8	Lipids: Glycerophospholipids	Glycerophosphocholines	61501092	1	0.874921	0.04809
805.562	3.38265	C46H80NO8P	PC(38:6)	6	Lipids: Glycerophospholipids	Glycerophosphocholines	362196448	1	0.875798	0.00356596
180.046	9.39124	C6H12O4S	5-Methylthio-D-ribose	6	Amino Acid Metabolism	Methionine metabolism	240931	1	0.877038	0.464038
243.086	11.5179	C9H13N3O5	Cytidine	8	Nucleotide Metabolism	Pyrimidine metabolism	1434778	1	0.877052	0.625605
116.084	4.6838	C6H12O2	Hexanoic acid	7	Lipids: Fatty Acyls	OxidationofVeryLongChainFattyAcids	1029946	1	0.877749	0.219097
136.037	12.7243	C4H8O5	[FA trihydroxy(4:0)] 2,3,4-trihydroxy-butanoic acid	8	Carbohydrate Metabolism	Ascorbate and aldarate metabolism	14296677	1	0.878313	0.571642
285.133	13.2349	C12H19N3O5	Glycylprolylhydroxyproline	5	0	0	408715	1	0.879262	0.556433
378.202	9.81309	C17H26N6O4	Pentosidine	5	0	0	253311	1	0.881574	0.578884
89.0477	14.3618	C3H7NO2	L-Alanine	10	Amino Acid Metabolism	Alanine and aspartate metabolism__Cysteine metabolism__Taurine and hypotaurine metabolism__Selenoamino acid metabolism__D-Alanine metabolism__Carbon fixation__Reductive carboxylate cycle (CO2 fixation)	99915040	1	0.88201	0.197935
148.037	15.2931	C5H8O5	(R)-2-Hydroxyglutarate	6	Amino Acid Metabolism	glutamate degradation V (via hydroxyglutarate)	15195401	1	0.882906	0.417224
965.215	13.8991	C42H45CoN4O16	cobalt-precorrin-2	7	Metabolism of Cofactors and Vitamins	adenosylcobalamin biosynthesis I (early cobalt insertion)	679357	1	0.883993	0.138993
165.065	12.4193	C6H7N5O	3-Methylguanine	5	0	0	10851703	1	0.884296	0.276997
227.091	9.64059	C9H13N3O4	Deoxycytidine	8	Nucleotide Metabolism	Pyrimidine metabolism	1168276	1	0.884679	0.416957
97.9769	14.7676	H3O4P	Orthophosphate	6	Energy Metabolism	Oxidative phosphorylation__Photosynthesis__Peptidoglycan biosynthesis	2111997	1	0.886476	0.650838
138.043	10.8929	C6H6N2O2	Urocanate	10	Amino Acid Metabolism	Histidine metabolism	5126769	1	0.887998	0.491817
268.24	3.54625	C17H32O2	FA methyl(16:1)	6	Lipids: Fatty Acyls	Fatty Acids and Conjugates	1112605	1	0.889833	0.564692
255.989	18.7386	C6H8O9S	Ascorbate 2-sulfate	7	0	0	803500	1	0.889843	0.394416
837.551	3.21571	C46H80NO10P	PS(40:5)	6	Lipids: Glycerophospholipids	Glycerophosphoserines	22561698	1	0.890517	0.355626
304.24	3.51987	C20H32O2	FA (20:4)	6	Lipids: Fatty Acyls	Fatty Acids and Conjugates	28943730	1	0.8944	0.637579
111.08	27.5943	C5H9N3	1H-Imidazole-4-ethanamine	8	Amino Acid Metabolism	Histidine metabolism	315576	1	0.894887	0.657596
298.251	3.57275	C18H34O3	FA oxo(18:0)	6	Lipids: Fatty Acyls	Fatty Acids and Conjugates	583891	1	0.896078	0.322372
172.048	8.78421	C6H8N2O4	Hydantoin-5-propionate	6	Amino Acid Metabolism	Histidine metabolism	160755	1	0.896616	0.556905
155.07	15.3054	C6H9N3O2	3-(Pyrazol-1-yl)-L-alanine	5	0	beta-pyrazole-1-ylalanine biosynthesis	1440832	1	0.897088	0.387423
113.048	10.8701	C5H7NO2	(S)-1-Pyrroline-5-carboxylate	6	Amino Acid Metabolism	Glutamate metabolism__Arginine and proline metabolism	1405264	1	0.898771	0.564836
88.016	18.2832	C3H4O3	3-Hydroxypropenoate	5	0	0	129124	1	0.899646	0.46472
488.206	8.50792	C19H32N6O7S	Asn-Met-Gln-Pro	7	Peptide(tetra-)	Hydrophobic peptide	4467679	1	0.899723	0.840481
268.079	14.1493	C9H16O9	2(alpha-D-Mannosyl)-D-glycerate	5	0	mannosylglycerate biosynthesis I __ mannosylglycerate biosynthesis II	1159520	1	0.900196	0.250311
356.206	12.6179	C16H28N4O5	Ala-Leu-Gly-Pro	5	Peptide(tetra-)	Hydrophobic peptide	582446	1	0.900656	0.479758
160.037	7.13312	C6H8O5	3,5/4-Trihydroxycyclohexa-1,2-dione	8	Carbohydrate Metabolism	Inositol phosphate metabolism	1315843	1	0.902082	0.86488
86.0367	14.3555	C4H6O2	2-Butenoate	5	Lipids: Fatty Acyls	Fatty Acids and Conjugates	310398	1	0.904483	0.147217
809.593	3.36466	C46H84NO8P	PC(38:4)	6	Lipids: Glycerophospholipids	Glycerophosphocholines	196215424	1	0.907021	0.128201
347.063	13.2493	C10H14N5O7P	AMP	10	Nucleotide Metabolism	Purine metabolism__Zeatin biosynthesis	339807264	1	0.907423	0.757248
438.274	4.10467	C21H43O7P	LPA(18:0)	6	Lipid Metabolism	Glycerolipid metabolism__Glycerophospholipid metabolism	367742	1	0.90907	0.457703
152.069	12.6949	C5H12O5	D-Arabitol	6	Carbohydrate Metabolism	Pentose and glucuronate interconversions	714252	1	0.909229	0.502755
132.053	11.9415	C4H8N2O3	3-Ureidopropionate	10	Nucleotide Metabolism	Pyrimidine metabolism__beta-Alanine metabolism__Pantothenate and CoA biosynthesis	4618112	1	0.910969	0.671716
112.027	7.98241	C4H4N2O2	Uracil	8	Nucleotide Metabolism	Pyrimidine metabolism__beta-Alanine metabolism__Pantothenate and CoA biosynthesis	436096	1	0.912439	0.707141
805.563	7.13063	C46H80NO8P	[PC(22:6/16:0)] 2-(4Z,7Z,10Z,13Z,16Z,19Z-docosahexaenoyl)-3-hexadecanoyl-sn-glycero-1-phosphocholine	5	Lipids: Glycerophospholipids	Glycerophosphocholines	10702896	1	0.912887	0.439625
242.225	3.5733	C15H30O2	FA methyl(14:0)	6	Lipids: Fatty Acyls	Fatty Acids and Conjugates	769782	1	0.913152	0.472083
171.064	15.9257	C6H9N3O3	6-diazo-5-oxonorleucine	7	0	0	1684906	1	0.917489	0.808461
294.183	3.69379	C17H26O4	Phytuberin	7	0	0	2511421	1	0.91789	0.530894
254.225	3.57314	C16H30O2	FA(16:1)	6	Lipid Metabolism	Fatty acid biosynthesis	40976280	1	0.920422	0.750415
866.51	3.23392	C50H75O10P	PG(44:12)	6	Lipids: Glycerophospholipids	Glycerophosphoglycerols	3206631	1	0.920577	0.710039
130.063	7.10471	C6H10O3	(S)-3-Methyl-2-oxopentanoic acid	8	Amino Acid Metabolism	Valine, leucine and isoleucine degradation__Valine, leucine and isoleucine biosynthesis	192432	1	0.921037	0.682672
197.117	11.4752	C9H15N3O2	Hercynine	6	Amino Acid Metabolism	Histidine metabolism	156757	1	0.923083	0.735022
202.143	20.4908	C8H18N4O2	Arg-OEt	5	0	0	2883981	1	0.925	0.659476
114.032	14.7692	C5H6O3	2-Hydroxy-2,4-pentadienoate	6	Amino Acid Metabolism	Phenylalanine metabolism__Benzoate degradation via hydroxylation__Biphenyl degradation__Toluene and xylene degradation__1,4-Dichlorobenzene degradation__Fluorene degradation__Carbazole degradation__Ethylbenzene degradation__Styrene degradation	3039621	1	0.925391	0.403076
358.096	9.55735	C11H23N2O7PS	Pantetheine 4'-phosphate	8	Metabolism of Cofactors and Vitamins	Pantothenate and CoA biosynthesis	620181	1	0.925584	0.791276
783.505	3.24332	C42H74NO10P	PS(36:4)	6	Lipids: Glycerophospholipids	Glycerophosphoserines	5912876	1	0.926057	0.324362
884.542	3.26211	C47H81O13P	PI(38:5)	6	Lipids: Glycerophospholipids	Glycerophosphoinositols	4155987	1	0.927029	0.459872
466.311	3.25875	C27H46O4S	Cholesterolsulfate	5	Lipids: Sterol lipids	0	5758429	1	0.928021	0.325546
275.137	12.1533	C12H21NO6	Glutarylcarnitine	7	0	0	13940874	1	0.929301	0.660588
239.102	12.1809	C9H13N5O3	Dihydrobiopterin	6	Metabolism of Cofactors and Vitamins	Folate biosynthesis	3740657	1	0.92971	0.566198
172.085	12.3472	C7H12N2O3	Glycylproline	5	Peptide(di-)	Polar peptide	857520	1	0.93008	0.627999
559.072	14.5407	C15H23N5O14P2	ADP-ribose	8	Nucleotide Metabolism	Purine metabolism	12370201	1	0.930587	0.868439
160.121	21.4605	C7H16N2O2	N6-Methyl-L-lysine	8	Amino Acid Metabolism	0	1748169	1	0.931209	0.616541
145.074	7.17064	C6H11NO3	Allysine	6	Amino Acid Metabolism	LysineBiosynthesis	2175129	1	0.935554	0.754145
212.009	13.1714	C5H9O7P	P-DPD	5	0	0	675950	1	0.937456	0.853533
247.142	10.4602	C11H21NO5	Hydroxybutyrylcarnitine	5	0	0	8153819	1	0.937962	0.579945
120.042	10.4052	C4H8O4	L-Erythrulose	6	Carbohydrate Metabolism	0	496194	1	0.938644	0.678524
109.064	9.91682	C5H7N3	Dap	5	0	0	1064117	1	0.940167	0.721325
86.0367	14.6956	C4H6O2	2-Butyne-1,4-diol	5	0	0	305871	1	0.940189	0.659904
132.042	7.16823	C5H8O4	(S)-2-Acetolactate	6	Amino Acid Metabolism	Valine, leucine and isoleucine biosynthesis__C5-Branched dibasic acid metabolism	1425276	1	0.942121	0.746259
174.1	10.6604	C7H14N2O3	N-Acetylornithine	6	Amino Acid Metabolism	Arginine and proline metabolism	177791	1	0.943819	0.833277
105.079	18.2717	C4H11NO2	Diethanolamine	8	Lipid Metabolism	Glycerophospholipid metabolism	140544	1	0.943852	0.851964
308.272	3.48141	C20H36O2	FA (20:2)	6	Lipids: Fatty Acyls	Fatty Acids and Conjugates	1355258	1	0.94429	0.753575
350.062	16.4812	C9H19O12P	nonulose 9-phosphate	5	0	0	153103	1	0.944469	0.85267
479.301	4.13234	C23H46NO7P	LysoPE(18:1)	6	Lipids: Glycerophospholipids	Glycerophosphoethanolamines	2390847	1	0.944795	0.580729
158.094	4.71964	C8H14O3	FA oxo(8:0) oxo-octanoic acid	6	Lipids: Fatty Acyls	Fatty Acids and Conjugates	108365	1	0.945245	0.588629
132.079	5.5952	C6H12O3	D-2-Hydroxyisocaproate	7	0	0	126216	1	0.945727	0.733699
649.636	3.39472	C42H83NO3	[SP (24:0)] N-(tetracosanoyl)-sphing-4-enine	5	Lipids: Sphingolipids	Sphingolipid metabolism	1197824	1	0.946435	0.522602
757.562	5.6814	C42H80NO8P	PE(15:0/22:2(13Z,16Z))	7	Lipids: Glycerophospholipids	Glycerophosphoethanolamines	19006568	1	0.947455	0.825464
605.077	18.1536	C16H25N5O16P2	GDP-mannose	8	Carbohydrate Metabolism	Fructose and mannose metabolism__Ascorbate and aldarate metabolism__N-Glycan biosynthesis	174999	1	0.948258	0.526106
100.016	7.17153	C4H4O3	2-oxobut-3-enanoate	5	0	3-methylquinoline degradation	2160724	1	0.948287	0.822981
169.998	15.0858	C3H7O6P	Glycerone phosphate	10	Carbohydrate Metabolism	Glycolysis / Gluconeogenesis__Inositol metabolism__Pentose and glucuronate interconversions__Fructose and mannose metabolism__Galactose metabolism__Glycerolipid metabolism__Glycerophospholipid metabolism__Pyruvate metabolism__Carbon fixation	381070	1	0.948296	0.748401
502.672	7.17945	C37H66N7O17P3S	Palmitoyl-CoA	6	Lipid Metabolism	Fatty acid elongation in mitochondria__Fatty acid metabolism	3930892	1	0.948371	0.899509
288.06	12.439	C10H12N2O8	Orotidine	5	0	0	440793	1	0.950223	0.635004
228.148	7.16092	C11H20N2O3	L-isoleucyl-L-proline	5	0	0	3730383	1	0.951304	0.772455
240.209	3.58748	C15H28O2	[FA dimethyl(13:0)] 2,5-dimethyl-2E-tridecenoic acid	7	Lipids: Fatty Acyls	Fatty Acids and Conjugates	238342	1	0.952876	0.874432
112.016	13.8948	C5H4O3	3-Furoicacid	7	0	0	524640	1	0.953569	0.515211
812.679	3.53615	C47H93N2O6P	SM(d18:1/24:1(15Z))	5	Lipids: Sphingolipids	Ceramide phosphocholines (sphingomyelins)	11417591	1	0.953749	0.480758
166.048	13.1257	C5H10O6	D-Xylonate	8	Carbohydrate Metabolism	Pentose and glucuronate interconversions	2572243	1	0.953962	0.763347
163.967	9.75121	C2H7O3PS	dimethylthiophosphate	7	0	methyl parathion degradation	1925502	1	0.954303	0.763835
795.578	3.36558	C45H82NO8P	PE(40:4)	6	Lipids: Glycerophospholipids	Glycerophosphoethanolamines	6072761	1	0.955873	0.713052
192.027	14.2123	C6H8O7	2-Dehydro-3-deoxy-D-glucarate	8	Carbohydrate Metabolism	Ascorbate and aldarate metabolism	3824796	1	0.956291	0.744357
275.148	16.2162	C11H21N3O5	Epsilon-(gamma-Glutamyl)-lysine	5	0	0	157189	1	0.957408	0.849251
785.158	10.7986	C27H33N9O15P2	FAD	8	Metabolism of Cofactors and Vitamins	Riboflavin metabolism	3001600	1	0.95773	0.815957
226.107	15.0723	C9H14N4O3	Carnosine	8	Amino Acid Metabolism	Alanine and aspartate metabolism__Histidine metabolism__beta-Alanine metabolism	1928236	1	0.958888	0.823504
352.127	17.451	C16H20N2O7	Cotinineglucuronide	5	0	0	143740	1	0.959781	0.738917
680.114	13.8523	C24H29N4O15P	factor &gamma;-F420-1	7	0	0	408130	1	0.960167	0.753644
208.061	15.1465	C6H13N2O4P	N-acetyl-demethylphophinothricin	7	0	0	603580	1	0.96023	0.901186
314.246	3.59719	C18H34O4	FA hydroxy(18:1)]	8	Lipids: Fatty Acyls	Fatty Acids and Conjugates	2362868	1	0.960579	0.56977
225.173	3.06323	C13H20O2	4-Heptyloxyphenol	7	0	0	721700	1	0.962231	0.310554
759.577	3.43415	C42H82NO8P	PC(34:1)	6	Lipids: Glycerophospholipids	Glycerophosphocholines	397915584	1	0.962907	0.131003
296.235	3.58576	C18H32O3	FA hydroxy (18:2)	6	Lipids: Fatty Acyls	Fatty Acids and Conjugates	402681	1	0.967031	0.737838
163.967	12.2618	C2H7O3PS	dimethylthiophosphate	7	0	methyl parathion degradation	1517780	1	0.967236	0.779091
172.11	4.67692	C9H16O3	FA oxo(9:0) oxo-nonanoic acid	6	Lipids: Fatty Acyls	Fatty Acids and Conjugates	278834	1	0.96751	0.887201
193.11	12.3036	C11H15NO2	Heliamine	7	0	0	1152826	1	0.967779	0.589049
144.043	14.8002	C6H8O4	Triacetate	5	0	0	1190297	1	0.968259	0.841766
272.235	3.67868	C16H32O3	FA hydroxy(16:0)] hexadecanoic acid	6	Lipids: Fatty Acyls	Fatty Acids and Conjugates	332173	1	0.969042	0.840554
102.032	14.7447	C4H6O3	2-Oxobutanoate	6	Amino Acid Metabolism	Glycine, serine and threonine metabolism__Methionine metabolism__Valine, leucine and isoleucine biosynthesis__Propanoate metabolism__C5-Branched dibasic acid metabolism	1714747	1	0.972109	0.756825
614.397	7.85855	C40H54O5	[PR] 4-Hydroxymytiloxanthin	7	Lipids: Prenols	Isoprenoids	2848387	1	0.973222	0.540575
270.219	3.65457	C16H30O3	FA oxo(16:0)	6	Lipids: Fatty Acyls	Fatty Acids and Conjugates	307128	1	0.975135	0.895713
621.606	3.38038	C40H79NO3	Cer(d40:1)	6	Lipids: Sphingolipids	0	2739753	1	0.976259	0.838639
188.127	21.6738	C7H16N4O2	Homoarginine	8	Amino Acid Metabolism	0	251849	1	0.978339	0.885198
174.017	18.1565	C6H6O6	trans-Aconitate	5	0	0	435920	1	0.978783	0.786568
97.9769	15.9023	H3O4P	Orthophosphate	8	Energy Metabolism	Oxidative phosphorylation__Photosynthesis__Peptidoglycan biosynthesis	9252879	1	0.979087	0.961486
488.107	14.7244	C14H26N4O11P2	CDP-choline	6	Lipid Metabolism	Glycerophospholipid metabolism	5303466	1	0.979287	0.935968
161.069	12.925	C6H11NO4	N-Methyl-L-glutamate	8	Energy Metabolism	Methane metabolism	901789	1	0.97986	0.919201
228.209	3.60841	C14H28O2	Tetradecanoic acid	8	Lipid Metabolism	Fatty acid biosynthesis	4457521	1	0.981123	0.905332
614.397	7.85309	C32H58N2O7S	CHAPS	5	0	0	15235330	1	0.981974	0.729941
382.162	7.85868	C19H26O8	Ibuprofenacylglucuronide	7	0	0	600046	1	0.982362	0.789903
302.06	14.5654	C8H18N2O6S2	PIPES	5	Medium Component	0	6323503	1	0.982891	0.862958
145.11	12.5947	C7H15NO2	4-Trimethylammoniobutanoate	8	Amino Acid Metabolism	Lysine degradation	8360587	1	0.985487	0.941907
739.515	3.37705	C41H74NO8P	PE(36:4)	6	Lipids: Glycerophospholipids	Glycerophosphoethanolamines	23813822	1	0.985526	0.843049
213.01	8.34045	C8H7NO4S	Indoxylsulfate	9	0	0	653736	1	0.987177	0.948553
245.137	12.5056	C10H19N3O4	Ile-Asn	5	Peptide(di-)	Hydrophobic peptide	791164	1	0.988241	0.936764
759.577	7.0405	C42H82NO8P	PE(22:1(13Z)/15:0)	5	Lipids: Glycerophospholipids	Glycerophosphoethanolamines	17676598	1	0.990559	0.937174
244.069	9.55318	C9H12N2O6	Uridine	8	Nucleotide Metabolism	Pyrimidine metabolism	586611	1	0.990822	0.979104
567.332	3.96791	C30H50NO7P	[PC(22:6)]	5	Lipids: Glycerophospholipids	Glycerophosphocholines	13655673	1	0.995197	0.9786
221.108	8.58163	C9H19NO3S	CAPS	7	Medium Component	0	104747240	1	0.99647	0.969941
130.063	4.72607	C6H10O3	4-Methyl-2-oxopentanoate	8	Amino Acid Metabolism	Valine, leucine and isoleucine degradation__Valine, leucine and isoleucine biosynthesis	448150	1	0.997214	0.993109
240.136	3.66734	C12H18O2	4-Hexyloxyphenol	7	0	0	361578	1	0.997792	0.993768
126.043	7.1754	C5H6N2O2	Thymine	8	Nucleotide Metabolism	Pyrimidine metabolism	1262366	1	0.999	0.996362
145.074	5.74852	C6H11NO3	Isobutyrylglycine	7	0	0	106199	1	1.00107	0.994363
233.045	13.3642	C8H12NO5P	4-deoxypyridoxine 5'-phosphate	5	0	0	468798	1	1.00287	0.98938
122.048	7.27621	C6H6N2O	Picolinamide	7	0	Glycerophosphoinositols	1899388800	1	1.00307	0.987095
126.043	11.4782	C5H6N2O2	Imidazole-4-acetate	8	Amino Acid Metabolism	Histidine metabolism	858046	1	1.00389	0.963444
104.011	15.9049	C3H4O4	Hydroxypyruvate	6	Amino Acid Metabolism	Glycine, serine and threonine metabolism__Glyoxylate and dicarboxylate metabolism	352114	1	1.00412	0.974744
125.015	15.0876	C2H7NO3S	Taurine	10	Lipid Metabolism	Bile acid biosynthesis__Taurine and hypotaurine metabolism	518663552	1	1.0043	0.958373
102.068	7.10183	C5H10O2	Pentanoate	7	Lipids: Fatty Acyls	Fatty Acids and Conjugates	2081888	1	1.00435	0.932902
192.027	13.3044	C6H8O7	(4R,5S)-4,5,6-Trihydroxy-2,3-dioxohexanoate	6	Carbohydrate Metabolism	0	1671861	1	1.00575	0.956615
525.285	3.95005	C27H44NO7P	LysoPE(22:6)	6	Lipids: Glycerophospholipids	Glycerophosphoethanolamines	419616	1	1.00733	0.970434
243.183	4.2792	C13H25NO3	N-Undecanoylglycine	7	0	0	228585	1	1.00806	0.959584
163.084	10.9032	C6H13NO4	Bicine	7	0	0	6391045	1	1.00921	0.991622
424.037	13.7435	C14H18NO10S2	Sinalbin	5	0	0	1177966	1	1.01224	0.928443
211.067	10.4092	C10H13NO2S	S-benzyl-D-cysteine	5	0	0	1347613	1	1.01386	0.89119
310.287	3.48469	C20H38O2	FA (20:1)	6	Lipids: Fatty Acyls	Fatty Acids and Conjugates	2631109	1	1.01407	0.952233
481.317	4.15696	C23H48NO7P	LysoPE(18:0)	6	Lipids: Glycerophospholipids	Glycerophosphoethanolamines	2749092	1	1.016	0.877185
829.562	3.41052	C48H80NO8P	PC(40:8)	6	Lipids: Glycerophospholipids	Glycerophosphocholines	10413463	1	1.01753	0.894788
346.16	17.0038	C12H22N6O6	Asp-Gly-Arg	5	Peptide(tri-)	Basic peptide	173534	1	1.01755	0.950786
112.027	9.57112	C4H4N2O2	Orotate(Fragment)	8	Nucleotide Metabolism	Pyrimidine metabolism	2609780	1	1.01801	0.958822
407.156	12.5456	C16H21N7O6	Asp-His-His	5	Peptide(tri-)	Basic peptide	424873	1	1.01982	0.9266
819.563	3.82565	C42H80NO9P	PS(O-36:2)	8	Lipids: Glycerophospholipids	Glycerophosphoserines	5155542	1	1.01995	0.898559
174.016	14.3186	C6H6O6	cis-Aconitate	6	Carbohydrate Metabolism	Citrate cycle (TCA cycle)__Glyoxylate and dicarboxylate metabolism__C5-Branched dibasic acid metabolism__Reductive carboxylate cycle (CO2 fixation)	1931101	1	1.0212	0.79639
203.08	14.9541	C8H13NO5	2-acetamidoglucal	5	0	0	3366103	1	1.02154	0.965032
144.042	14.2404	C6H8O4	2,3-Dimethylmaleate	5	Metabolism of Cofactors and Vitamins	Nicotinate and nicotinamide metabolism	1924265	1	1.02325	0.824408
112.016	14.2425	C5H4O3	2-Furoate	5	0	0	822396	1	1.0235	0.717099
192.027	14.6765	C6H8O7	5-Dehydro-4-deoxy-D-glucarate	6	Carbohydrate Metabolism	Ascorbate and aldarate metabolism	4381034	1	1.02371	0.929557
630.143	15.7261	C20H31N4O17P	CMP-N-glycoloylneuraminate	6	Carbohydrate Metabolism	Aminosugars metabolism	791574	1	1.02398	0.924435
134.022	16.272	C4H6O5	(S)-Malate	10	Carbohydrate Metabolism	Citrate cycle (TCA cycle)__Glutamate metabolism__Alanine and aspartate metabolism__Pyruvate metabolism__Glyoxylate and dicarboxylate metabolism__Carbon fixation__Reductive carboxylate cycle (CO2 fixation)	116202728	1	1.02469	0.898362
217.131	8.91939	C10H19NO4	O-Propanoylcarnitine	7	Lipids: Fatty Acyls	OxidationofBranchedFattyAcids	19443448	1	1.02479	0.874742
318.154	17.1094	C12H22N4O6	Ala-Ala-Ala-Ser	5	Peptide(tetra-)	Polar peptide	129487	1	1.02633	0.913993
129.152	7.27689	C8H19N	Octylamine	5	0	0	1770262	1	1.02715	0.643052
185.993	16.9058	C3H7O7P	3-Phospho-D-glycerate	10	Carbohydrate Metabolism	Glycolysis / Gluconeogenesis__Glycine, serine and threonine metabolism__Glycerolipid metabolism__Glyoxylate and dicarboxylate metabolism__Carbon fixation	375572	1	1.02791	0.901814
886.557	3.27868	C47H83O13P	PI(38:4)	8	Lipids: Glycerophospholipids	Glycerophosphoinositols	64555676	1	1.02851	0.49297
365.09	11.0244	C20H15NO6	6-Methylpretetramide	7	Biosynthesis of Secondary Metabolites	Tetracycline biosynthesis__Biosynthesis of type II polyketide products	3745621	1	1.02878	0.846717
746.51	3.24019	C40H75O10P	PG(34:2)	6	Lipids: Glycerophospholipids	Glycerophosphoglycerols	4459869	1	1.03171	0.786366
523.364	4.11677	C26H54NO7P	LysoPC(18:0)	8	Lipids: Glycerophospholipids	Glycerophosphocholines	65466084	1	1.03262	0.768955
767.546	3.35529	C43H78NO8P	PE(38:4)	6	Lipids: Glycerophospholipids	Glycerophosphoethanolamines	48829516	1	1.03404	0.385697
297.107	9.41726	C11H15N5O5	Psicofuranin	5	0	0	163687	1	1.0373	0.751302
145.038	10.7282	C5H7NO4	2-Oxoglutaramate	6	Amino Acid Metabolism	Glutamate metabolism	178795	1	1.03755	0.808275
192.027	15.1832	C6H8O7	2,5-Didehydro-D-gluconate	5	0	ketogluconate metabolism	1685796	1	1.03764	0.866379
607.082	14.8939	C17H27N3O17P2	UDP-N-acetyl-D-glucosamine	8	Carbohydrate Metabolism	Aminosugars metabolism__Lipopolysaccharide biosynthesis__Peptidoglycan biosynthesis	17358764	1	1.03846	0.913003
154.003	11.6108	C3H7O5P	Propanoyl phosphate	6	Carbohydrate Metabolism	Propanoate metabolism__C5-Branched dibasic acid metabolism	318101	1	1.03897	0.750357
835.536	3.22576	C46H78NO10P	PS(40:6)	6	Lipids: Glycerophospholipids	Glycerophosphoserines	21186776	1	1.04157	0.471605
190.059	16.5331	C6H10N2O5	N-Carbamyl-L-glutamate	6	Amino Acid Metabolism	Histidine metabolism	184370	1	1.04213	0.933127
103.063	13.2639	C4H9NO2	L-3-Amino-isobutanoate	8	Amino Acid Metabolism	Valine, leucine and isoleucine degradation	9313500	1	1.04326	0.802143
218.019	17.017	C9H8O5	3-(2-propenoic acid)-4,6-hydroxy cyclohexa-2,5-dienone	7	0	esculetin biosynthesis	6580246	1	1.04345	0.8816
329.052	9.25975	C10H12N5O6P	3',5'-Cyclic AMP	8	Nucleotide Metabolism	Purine metabolism	435179	1	1.04577	0.805991
101.048	14.4308	C4H7NO2	2-Aminobutan-4-olide	7	0	0	6351136	1	1.04984	0.777149
814.692	4.14859	C47H95N2O6P	SM(d18:0/24:1(15Z))	7	Lipids: Sphingolipids	Ceramide phosphocholines (sphingomyelins)	8320078	1	1.04988	0.750844
259.037	17.0653	C6H13NO8S	N-Sulfo-D-glucosamine	5	0	0	177192	1	1.05229	0.859123
133.053	8.29337	C8H7NO	Indoxyl	6	Amino Acid Metabolism	Tryptophan metabolism	112407	1	1.05389	0.571897
193.074	7.16386	C10H11NO3	Phenylacetylglycine	6	Amino Acid Metabolism	Phenylalanine metabolism	1204175	1	1.05753	0.781817
468.064	12.9453	C14H22N4O8P2S	2-(alpha-Hydroxyethyl)thiamine diphosphate	6	Carbohydrate Metabolism	Glycolysis / Gluconeogenesis__Alanine and aspartate metabolism__Valine, leucine and isoleucine biosynthesis__Pyruvate metabolism__Butanoate metabolism	410963	1	1.05826	0.754238
883.537	3.21194	C50H78NO10P	PS(44:10)	6	Lipids: Glycerophospholipids	Glycerophosphoserines	12319416	1	1.05849	0.766823
131.058	14.0053	C5H9NO3	5-Aminolevulinate	8	Amino Acid Metabolism	Glycine, serine and threonine metabolism__Porphyrin and chlorophyll metabolism	35595544	1	1.0604	0.62531
306.037	17.0424	C14H10O8	2,2',3,3'-tetrahydroxy-5,5'-dicarboxybiphenyl	5	0	0	122723	1	1.06128	0.808745
299.282	6.0799	C18H37NO2	[FA (16:2)] N-hexadecyl-ethanolamine	6	Lipids: Fatty Acyls	Fatty amides	1368523	1	1.06134	0.692234
193.074	4.80612	C10H11NO3	Gentioflavine	7	0	0	182192	1	1.06324	0.800314
92.0473	10.1334	C3H8O3	Glycerol	6	Carbohydrate Metabolism	Galactose metabolism__Glycerolipid metabolism	264753	1	1.06387	0.737091
328.24	3.50336	C22H32O2	Docosahexaenoicacid	5	Lipids: Fatty Acyls	Biosynthesis of unsaturated fatty acids	19242462	1	1.06429	0.815527
151.049	12.0866	C5H5N5O	2-Hydroxyadenine	5	0	0	818406	1	1.06671	0.767421
138.043	7.50416	C6H6N2O2	NicotinamideN-oxide	7	0	0	1080681	1	1.06723	0.853062
114.043	27.2225	C4H6N2O2	3-Cyano-L-alanine	6	Amino Acid Metabolism	Cyanoamino acid metabolism	355420	1	1.06978	0.360714
160.085	7.1832	C6H12N2O3	Daminozide	5	0	0	1787288	1	1.07005	0.657682
130.027	14.0357	C5H6O4	2,5-Dioxopentanoate	8	Carbohydrate Metabolism	Ascorbate and aldarate metabolism__Arginine and proline metabolism	3801752	1	1.07166	0.344864
190.048	11.0376	C7H10O6	3-Dehydroquinate	6	Amino Acid Metabolism	Phenylalanine, tyrosine and tryptophan biosynthesis	2260898	1	1.07253	0.666152
240.122	13.3798	C10H16N4O3	Homocarnosine	6	Amino Acid Metabolism	Arginine and proline metabolism	8601613	1	1.07363	0.612664
143.058	10.2945	C6H9NO3	Vinylacetylglycine	5	0	0	826214	1	1.07396	0.7962
195.074	13.0945	C6H13NO6	D-Glucose oxime	5	0	0	588894	1	1.07527	0.39416
141.019	15.4495	C2H8NO4P	Ethanolamine phosphate	8	Amino Acid Metabolism	Glycine, serine and threonine metabolism__Glycerophospholipid metabolism__Sphingolipid metabolism	2264764	1	1.07792	0.890262
188.152	20.7369	C9H20N2O2	N6,N6,N6-Trimethyl-L-lysine	10	Amino Acid Metabolism	Lysine degradation	5720753	1	1.0789	0.782829
245.138	9.47977	C10H19N3O4	Ile-Gly-Gly	5	Peptide(tri-)	Hydrophobic peptide	138069	1	1.08146	0.80649
446.061	15.9324	C11H20N4O11P2	CDP-ethanolamine	6	Lipid Metabolism	Glycerophospholipid metabolism	1206476	1	1.08498	0.874545
230.019	14.7495	C5H11O8P	D-Ribulose 5-phosphate	6	Carbohydrate Metabolism	Pentose phosphate pathway__Pentose and glucuronate interconversions__Methane metabolism__Carbon fixation__Riboflavin metabolism__Vitamin B6 metabolism	1567645	1	1.08523	0.897079
789.532	3.3514	C45H76NO8P	PE(40:7)	6	Lipids: Glycerophospholipids	Glycerophosphoethanolamines	14113337	1	1.08642	0.201923
725.493	3.22616	C81H144O17P2	CL(18:2(9Z,12Z)/18:2(9Z,12Z)/18:2(9Z,12Z)/18:1(11Z))	5	0	0	55351380	1	1.08704	0.53658
180.064	17.0361	C6H12O6	D-Fructose	10	Carbohydrate Metabolism	Fructose and mannose metabolism__Galactose metabolism__Starch and sucrose metabolism	5532410	1	1.08828	0.307033
131.058	8.86593	C5H9NO3	N-Acetyl-beta-alanine	6	Amino Acid Metabolism	beta-Alanine metabolism	572075	1	1.08896	0.474963
161.069	10.4446	C6H11NO4	O-Acetyl-L-homoserine	6	Amino Acid Metabolism	Methionine metabolism__Sulfur metabolism	3058321	1	1.08979	0.676765
184.194	10.3637	C11H21N	Mecamylamine	7	0	0	205042	1	1.09034	0.332396
129.079	11.0085	C6H11NO2	(R)-piperidine-3-carboxylate	7	0	0	2754706	1	1.09259	0.618054
146.015	13.3186	C4H6N2O2S	ZAPA	5	0	0	423422	1	1.09399	0.66105
537.512	3.37518	C34H67NO3	[SP (16:0)] N-(hexadecanoyl)-sphing-4-enine	5	Lipids: Sphingolipids	Ceramides	1017554	1	1.09403	0.471473
246.121	13.1779	C10H18N2O5	L-beta-aspartyl-L-leucine	5	Peptide	0	630254	1	1.09475	0.651989
755.546	3.44435	C42H78NO8P	PC(34:3)	6	Lipids: Glycerophospholipids	Glycerophosphocholines	32731052	1	1.09688	0.570434
303.154	16.2922	C11H21N5O5	Glu-Arg	5	Peptide(di-)	Basic peptide	375639	1	1.09722	0.834365
222.074	15.591	C8H14O7	6-Acetyl-D-glucose	5	0	0	171414	1	1.09726	0.791582
833.593	3.35178	C48H84NO8P	PC(40:6)	6	Lipids: Glycerophospholipids	Glycerophosphocholines	103553144	1	1.09837	0.0969862
158.044	14.2939	C4H6N4O3	Allantoin	8	Nucleotide Metabolism	0	769212	1	1.09942	0.305311
226.107	11.5984	C9H14N4O3	(6R)-6-(L-Erythro-1,2-Dihydroxypropyl)-5,6,7,8-tetrahydro-4a-hydroxypterin	5	0	0	299173	1	1.10075	0.751285
168.019	13.6635	C4H9O5P	Butanoylphosphate	6	Carbohydrate Metabolism	Butanoate metabolism	108988	1	1.10099	0.357221
109.064	16.0414	C5H7N3	Brunfelsamidine	7	0	0	1253872	1	1.10125	0.439407
805.562	4.53988	C46H80NO8P	[PC(16:0/22:6)] 1-hexadecanoyl-2-(4Z,7Z,10Z,13Z,16Z,19Z-docosahexaenoyl)-sn-glycero-3-phosphocholine	7	Lipids: Glycerophospholipids	Glycerophosphocholines	89962544	1	1.10133	0.399101
191.025	15.3367	C6H9NO4S	a Cysteine adduct	5	Medium Contaminant	0	463303	1	1.10195	0.609422
194.043	16.4338	C6H10O7	D-Glucuronate	10	Carbohydrate Metabolism	Pentose and glucuronate interconversions__Ascorbate and aldarate metabolism__Starch and sucrose metabolism__Inositol phosphate metabolism	2532524	1	1.10333	0.460886
453.286	6.98286	C21H44NO7P	PE(16:0)	8	Lipids: Glycerophospholipids	Glycerophosphoethanolamines	1638212	1	1.10453	0.755172
118.053	7.19286	C7H6N2	Benzimidazole	5	0	0	1022278	1	1.10483	0.540338
506.996	16.1483	C10H16N5O13P3	ATP	10	Energy Metabolism	Oxidative phosphorylation__Photosynthesis__Purine metabolism__Puromycin biosynthesis__Zeatin biosynthesis	1212501	1	1.10819	0.707208
763.515	3.3629	C43H74NO8P	PE(38:6)	6	Lipids: Glycerophospholipids	Glycerophosphoethanolamines	57601128	1	1.10957	0.207658
124.064	7.11691	C6H8N2O	Methylimidazole acetaldehyde	8	Amino Acid Metabolism	Histidine metabolism	725706	1	1.11056	0.651364
383.143	12.9858	C14H25NO11	N-Acetyllactosamine	5	0	0	496265	1	1.11207	0.423057
223.106	11.5504	C8H17NO6	N-acetyl -D- glucosaminitol	5	0	0	382285	1	1.11579	0.476906
774.541	3.23392	C42H79O10P	PG(36:2)	6	Lipids: Glycerophospholipids	Glycerophosphoglycerols	5133999	1	1.1159	0.399273
261.133	17.4326	C10H19N3O5	Gammaglutamylornithine	7	Peptide	0	157495	1	1.1163	0.330282
377.126	10.9358	C22H19NO5	Chelilutine	5	0	0	496769	1	1.11841	0.383706
781.562	4.35831	C44H80NO8P	PC(36:4)	6	Lipids: Glycerophospholipids	Glycerophosphocholines	105043592	1	1.11985	0.418586
639.409	7.00009	C33H57N3O9	Enniatin B	5	0	0	203897	1	1.12098	0.759542
495.333	6.94606	C24H50NO7P	[PC(16:0)] 1-hexadecanoyl-sn-glycero-3-phosphocholine	7	Lipids: Glycerophospholipids	Glycerophosphocholines	16841632	1	1.12146	0.803584
233.178	10.1311	C15H23NO	Deoxynupharidine	7	0	0	412573	1	1.12195	0.0132294
188.08	10.4155	C7H12N2O4	N-Acetylglutamine	7	0	0	106125360	1	1.12452	0.478858
208.058	11.6897	C7H12O7	1-O-methyl-&beta;-D-glucuronate	5	0	0	226991	1	1.12457	0.664813
275.173	8.48122	C13H25NO5	[FA hydroxy(10:0)] N-(3S-hydroxydecanoyl)-L-serine	7	Lipids: Fatty Acyls	0	397533	1	1.12495	0.561398
198.064	14.022	C8H10N2O4	(S)-2-Amino-3-(3-hydroxy-4-oxo-4H-pyridin-1-yl)propanoate	5	0	0	767963	1	1.12645	0.168514
275.173	9.07185	C13H25NO5	Hydroxyhexanoycarnitine	5	0	0	757418	1	1.12726	0.317637
129.09	27.2365	C5H11N3O	(S)-piperazine-2-carboxamide	5	0	0	114747	1	1.1284	0.480445
146.069	14.6643	C5H10N2O3	L-Glutamine	10	Amino Acid Metabolism	Glutamate metabolism__Purine metabolism__Pyrimidine metabolism__D-Glutamine and D-glutamate metabolism__Nitrogen metabolism	1382691456	1	1.12943	0.10256
729.531	3.52565	C40H76NO8P	PC(32:2)	6	Lipids: Glycerophospholipids	Glycerophosphocholines	4758402	1	1.133	0.312657
85.0527	15.0675	C4H7NO	2-Pyrrolidinone	5	0	0	529150	1	1.13393	0.57034
100.064	10.315	C4H8N2O	Gyromitrin	7	0	0	210490	1	1.13625	0.307719
116.011	14.6144	C4H4O4	Formylpyruvate	5	0	0	1653856	1	1.14086	0.153483
283.118	10.5825	C15H19NO3	Cochlearine	7	0	0	1017150	1	1.14411	0.693875
260.112	13.4722	C9H16N4O5	Ala-Asn-Gly	7	Peptide(tri-)	Polar peptide	1911632	1	1.14549	0.253522
873.779	5.8107	C55H100O6	TG(52:3)	8	Lipids: Glycerolipids	Triradylglycerols	31531342	1	1.14994	0.131565
319.103	13.6735	C14H19NO6	Phenethylamineglucuronide	7	0	0	18613818	1	1.15023	0.126406
117.043	10.099	C4H7NO3	L-Aspartate 4-semialdehyde	8	Amino Acid Metabolism	Glycine, serine and threonine metabolism__Lysine biosynthesis	162542	1	1.15265	0.38277
432.197	8.57717	C16H28N6O8	Asn-Val-Asn-Ser	5	Peptide(tetra-)	Hydrophobic peptide	489363	1	1.15306	0.618779
324.036	14.8708	C9H13N2O9P	UMP	10	Nucleotide Metabolism	Pyrimidine metabolism__Peptidoglycan biosynthesis	34060044	1	1.1539	0.809926
103.063	14.9338	C4H9NO2	4-Aminobutanoate	8	Amino Acid Metabolism	Arginine and proline metabolism__Glutamate metabolism__beta-Alanine metabolism__Butanoate metabolism	12739816	1	1.15417	0.381664
573.087	12.2806	C16H25N5O14P2	GDP-3,6-dideoxy-D-galactose	5	0	GDP-L-colitose biosynthesis	4240461	1	1.15497	0.666599
351.117	10.8427	C13H21NO10	N-Acetyl-O-acetylneuraminate	5	0	0	140023	1	1.15625	0.283463
103.063	11.7416	C4H9NO2	N,N-Dimethylglycine	6	Amino Acid Metabolism	Glycine, serine and threonine metabolism	32126640	1	1.15729	0.32777
160.037	12.9138	C6H8O5	D-2,3-Diketo 4-deoxy-epi-inositol	8	Carbohydrate Metabolism	Inositol metabolism	317172	1	1.15758	0.188662
510.296	3.53932	C24H47O9P	[PG (18:1)] 1-(9E-octadecenoyl)-sn-glycero-3-phospho-(1'-sn-glycerol)	5	Lipids: Glycerophospholipids	Glycerophosphoglycerols	483106	1	1.15815	0.282073
811.536	3.2409	C44H78NO10P	PS(38:4)	6	Lipids: Glycerophospholipids	Glycerophosphoserines	31811130	1	1.15879	0.0268865
187.121	11.4135	C9H17NO3	8-Amino-7-oxononanoate	6	Metabolism of Cofactors and Vitamins	Biotin metabolism	625861	1	1.16102	0.401432
202.045	14.3386	C6H12O6	D-Glucose	8	Carbohydrate Metabolism	Glycolysis / Gluconeogenesis__Pentose phosphate pathway__Galactose metabolism__Starch and sucrose metabolism__Streptomycin biosynthesis__Indole and ipecac alkaloid biosynthesis	46480324	1	1.16174	0.541929
176.032	14.5563	C6H8O6	Ascorbate	6	Carbohydrate Metabolism	Ascorbate and aldarate metabolism__Glutathione metabolism	127008376	1	1.16576	0.100327
257.103	13.6649	C8H20NO6P	sn-glycero-3-Phosphocholine	10	Lipid Metabolism	Glycerophospholipid metabolism__Ether lipid metabolism	1293546496	1	1.16603	0.142119
217.106	10.6056	C8H15N3O4	N-Acetyl-L-citrulline	6	Amino Acid Metabolism	arginine biosynthesis III	5358488	1	1.16745	0.526571
100.027	27.2272	C3H4N2O2	&beta;-cyano-L-alanine	5	0	0	332280	1	1.17092	0.152188
154.047	11.3063	C3H8N4O2	Methylenediurea	7	0	0	250575	1	1.17109	0.657098
246.085	14.453	C9H14N2O6	5-6-Dihydrouridine	7	0	0	1363570	1	1.17351	0.675351
759.577	4.27838	C42H82NO8P	PE(37:1)	8	Lipids: Glycerophospholipids	Glycerophosphoethanolamines	169603312	1	1.17378	0.347712
172.014	13.6895	C3H9O6P	sn-glycerol-1-phosphate	5	0	0	10842631	1	1.1742	0.115883
401.137	11.8468	C15H23N5O6S	Met-Asp-His	5	Peptide(tri-)	Basic peptide	1127720	1	1.17511	0.0126021
757.562	7.1136	C42H80NO8P	PE(22:2(13Z,16Z)/15:0)	5	Lipids: Glycerophospholipids	Glycerophosphoethanolamines	16469587	1	1.17596	0.460275
763.515	4.48768	C43H74NO8P	[PE(16:0/22:6)] 1-hexadecanoyl-2-(4Z,7Z,10Z,13Z,16Z,19Z-docosahexaenoyl)-sn-glycero-3-phosphoethanolamine	5	Lipids: Glycerophospholipids	Glycerophosphoethanolamines	11018066	1	1.17756	0.140824
85.0893	13.7214	C5H11N	Piperidine	5	0	piperine biosynthesis	1058751	1	1.17771	0.216993
541.061	13.3642	C15H21N5O13P2	Cyclic ADP-ribose	5	0	0	6596990	1	1.17929	0.345848
666.223	16.4718	C24H42O21	Glycogen	6	Carbohydrate Metabolism	StarchandSucroseMetabolism	1376064	1	1.18161	0.851498
190.095	11.0569	C7H14N2O4	N5-acetyl-N5-hydroxy-L-ornithine	5	0	0	302462	1	1.18171	0.389241
158.069	10.5452	C6H10N2O3	4-Methylene-L-glutamine	6	Carbohydrate Metabolism	C5-Branched dibasic acid metabolism	1357929	1	1.18259	0.528822
172.074	7.88272	C8H12O4	2-Octenedioicacid	5	0	0	445524	1	1.18325	0.236112
580.035	19.2036	C15H22N2O18P2	UDP-glucuronate	8	Carbohydrate Metabolism	Pentose and glucuronate interconversions__Ascorbate and aldarate metabolism__Starch and sucrose metabolism__Nucleotide sugars metabolism	2199661	1	1.18736	0.465531
380.072	15.3153	C9H19O11P	sn-glycero-3-Phospho-1-inositol	7	0	0	7082532	1	1.19115	0.560627
244.07	11.6958	C9H12N2O6	Pseudouridine	6	Nucleotide Metabolism	Pyrimidine metabolism	823609	1	1.19161	0.124798
250.056	7.84875	C10H19O2Br	[FA (10:0)] 2-bromo-decanoic acid	5	Lipids: Fatty Acyls	Fatty Acids and Conjugates	348866	1	1.1925	0.36736
214.121	4.5566	C10H16O2	FA (10:2) Decadienoic acid	8	Lipids: Fatty Acyls	Fatty Acids and Conjugates	292186	1	1.19335	0.661194
301.298	7.13587	C18H39NO2	[SP amino(18:0/2:0)] 2S-aminooctadecane-1,3R-diol	5	Lipids: Sphingolipids	Sphingoid bases	3419942	1	1.19525	0.297575
501.665	7.18243	C37H64N7O17P3S	trans-Hexadec-2-enoyl-CoA	6	Lipid Metabolism	Fatty acid elongation in mitochondria__Fatty acid metabolism	3022792	1	1.19694	0.662411
273.18	12.7737	C11H23N5O3	Val-Arg	5	Peptide(di-)	Basic peptide	912468	1	1.19752	0.474784
791.545	3.3289	C45H78NO8P	PE(40:6)	6	Lipids: Glycerophospholipids	Glycerophosphoethanolamines	18497962	1	1.19834	0.00491671
757.562	3.43795	C42H80NO8P	PC(34:2)	8	Lipids: Glycerophospholipids	Glycerophosphocholines	412503936	1	1.2012	0.167309
106.027	12.044	C3H6O4	D-Glycerate	8	Carbohydrate Metabolism	Glycine, serine and threonine metabolism__Glycerolipid metabolism__Glyoxylate and dicarboxylate metabolism	105361	1	1.20202	0.305399
97.9767	13.6407	H3O4P	Orthophosphate	6	Energy Metabolism	Oxidative phosphorylation__Photosynthesis__Peptidoglycan biosynthesis	2286249	1	1.20321	0.0770107
147.053	10.6181	C5H9NO4	O-Acetyl-L-serine	6	Amino Acid Metabolism	Cysteine metabolism__Selenoamino acid metabolism__Zeatin biosynthesis__Sulfur metabolism	2141623	1	1.20387	0.46505
164.032	13.0034	C5H8O6	2-Dehydro-D-xylonate	5	0	0	173390	1	1.2044	0.504289
516.324	4.01354	C33H42N4	Auricularine	7	0	0	4585957	1	1.20469	0.192234
146.058	14.0536	C6H10O4	(S)-2-Aceto-2-hydroxybutanoate	8	Amino Acid Metabolism	Valine, leucine and isoleucine biosynthesis	487678	1	1.20506	0.48942
231.133	16.4124	C8H17N5O3	Gly-Arg	5	Peptide(di-)	Basic peptide	905907	1	1.20536	0.591681
204.111	17.2953	C8H16N2O4	N5-(L-1-Carboxyethyl)-L-ornithine	5	0	0	133523	1	1.20598	0.353325
663.109	13.3707	C21H27N7O14P2	NAD+	10	Energy Metabolism	Oxidative phosphorylation__Glutamate metabolism__Nicotinate and nicotinamide metabolism	79193616	1	1.20672	0.332227
152.033	11.465	C5H4N4O2	Xanthine	8	Nucleotide Metabolism	Purine metabolism__Caffeine metabolism	4844946	1	1.21005	0.835953
771.577	3.40851	C43H82NO8P	PE(38:2)	6	Lipids: Glycerophospholipids	Glycerophosphoethanolamines	5368373	1	1.21228	0.142558
228.147	9.13683	C11H20N2O3	Leu-Pro	7	Peptide(di-)	Hydrophobic peptide	1098676	1	1.21281	0.106632
245.149	15.6516	C9H19N5O3	beta-Alanyl-L-arginine	6	Amino Acid Metabolism	beta-Alanine metabolism	525956	1	1.21618	0.585096
190.095	13.5245	C7H14N2O4	N5-acetyl-N5-hydroxy-L-ornithine	5	0	0	2229740	1	1.22281	0.167961
281.028	14.3975	C6H14NO8P	glycerophosphoserine	7	0	0	809983	1	1.22285	0.722786
250.039	3.15904	C13H10O3	Phenyl salicylate	7	0	0	1481454	1	1.22351	0.487972
136.039	9.85538	C5H4N4O	Hypoxanthine	10	Nucleotide Metabolism	Purine metabolism	33392550	1	1.22587	0.804897
229.088	14.475	C9H15N3O2S	Ergothioneine	6	Amino Acid Metabolism	Histidine metabolism	46279096	1	1.22819	0.329637
225.173	7.07369	C13H20O2	3-hydroxy-9-apo-&beta;-caroten-9-one	7	0	0	355490	1	1.22993	0.345228
113.059	9.26831	C4H7N3O	Creatinine	10	Amino Acid Metabolism	Arginine and proline metabolism	15414991	1	1.23033	0.095794
88.0524	7.8043	C4H8O2	Butanoic acid	8	Carbohydrate Metabolism	Butanoate metabolism	180284	1	1.23089	0.110014
163.067	12.0495	C6H13NO2S	homomethionine	6	Amino Acid Metabolism	homomethionine biosynthesis __ glucosinolate biosynthesis from homomethionine	215814	1	1.23326	0.126229
772.525	3.23517	C42H77O10P	PG(36:3)	6	Lipids: Glycerophospholipids	Glycerophosphoglycerols	2879885	1	1.23802	0.10587
102.032	12.5073	C4H6O3	Succinate semialdehyde	6	Amino Acid Metabolism	Glutamate metabolism__Tyrosine metabolism__Butanoate metabolism__Vitamin B6 metabolism	1343346	1	1.24479	0.130355
131.095	16.3938	C6H13NO2	(3R)-beta-Leucine	8	Amino Acid Metabolism	Valine, leucine and isoleucine degradation	1076155	1	1.24532	0.402654
208.058	12.6092	C7H12O7	1-O-methyl-&beta;-D-glucuronate	7	0	0	1038404	1	1.24594	0.646873
307.084	13.9493	C10H17N3O6S	Glutathione	8	Amino Acid Metabolism	Glutamate metabolism__Cysteine metabolism__Glutathione metabolism	1051459776	1	1.24683	0.000324473
664.527	3.34338	C39H70O5	DG(36:3)	8	Lipids: Glycerolipids	Diradylglycerols	1738983	1	1.24687	0.357352
174.112	23.2023	C6H14N4O2	L-Arginine	10	Amino Acid Metabolism	Arginine and proline metabolism__Clavulanic acid biosynthesis__D-Arginine and D-ornithine metabolism	3626768	1	1.24799	0.225205
434.243	4.11129	C21H39O7P	PA(18:2(9Z,12Z)/0:0)	6	Lipid Metabolism	Glycerolipid metabolism__Glycerophospholipid metabolism	238264	1	1.24985	0.218855
186.064	14.0243	C7H10N2O4	(S)-AMPA	5	0	0	564877	1	1.25379	0.00955781
292.056	14.2851	C6H15O8P	2-deoxyglucose-6-phosphate	7	0	0	11858210	1	1.25387	0.702927
871.763	3.30442	C55H98O6	TG(52:4)	8	Lipids: Glycerolipids	Triradylglycerols	23953718	1	1.2582	0.22962
499.297	3.99855	C26H45NO6S	[ST hydrox] N-(3alpha,7alpha-dihydroxy-5beta-cholan-24-oyl)-taurine	8	Lipids: Sterol lipids	Bile acid biosynthesis	13207065	1	1.25906	0.214905
203.079	9.17205	C8H13NO5	2-acetamidoglucal	5	0	0	161386	1	1.26272	0.279071
174.1	12.7899	C7H14N2O3	N5-Ethyl-L-glutamine	5	0	0	1425093	1	1.26307	0.433872
131.069	14.1623	C4H9N3O2	Creatine	10	Amino Acid Metabolism	Glycine, serine and threonine metabolism__Arginine and proline metabolism	1057093056	1	1.26313	0.190879
111.993	14.2864	CH5O4P	Hydroxymethylphosphonate	6	Amino Acid Metabolism	Aminophosphonate metabolism	6100069	1	1.26382	0.585782
297.624	7.17279	C26H45NO10S2	Taurocholicacid3-sulfate	5	0	0	17387952	1	1.2666	0.0876867
324.153	21.1944	C12H24N2O8	Procollagen 5-(D-galactosyloxy)-L-lysine	5	0	0	224568	1	1.26943	0.167944
275.137	11.6515	C12H21NO6	Glutarylcarnitine	5	0	0	4687648	1	1.27221	0.280108
223.106	12.5734	C8H17NO6	N-acetyl -D- glucosaminitol	5	0	0	3128420	1	1.27689	0.119016
499.297	4.39868	C26H45NO6S	Taurodeoxycholate	8	Lipid Metabolism	Bile acid biosynthesis	3248146	1	1.27838	0.18757
282.256	3.52355	C18H34O2	FA (18:1)	8	Lipids: Fatty Acyls	Fatty Acids and Conjugates	129594552	1	1.27948	0.297151
247.105	12.5835	C10H17NO6	Linamarin	5	0	superpathway of linamarin and lotaustralin biosynthesis __ linamarin biosynthesis __ linamarin degradation	4053899	1	1.28042	0.0588638
379.249	7.18012	C18H38NO5P	[SP] Sphing-4-enine-1-phosphate	5	Lipids: Sphingolipids	Sphingoid bases	1699593	1	1.28063	0.188188
294.158	7.0876	C15H22N2O4	Ile-Tyr	5	Peptide(di-)	Hydrophobic peptide	1515834	1	1.28398	0.377581
379.249	4.71591	C18H38NO5P	[SP] Sphing-4-enine-1-phosphate	5	Lipids: Sphingolipids	Sphingoid bases	485073	1	1.28417	0.0947171
278.224	3.56548	C18H30O2	FA (18:3)	6	Lipids: Fatty Acyls	Fatty Acids and Conjugates	10380668	1	1.28618	0.40977
163.085	15.3352	C6H13NO4	Deoxymannojirimycin	7	0	0	1044735	1	1.29015	0.451056
175.096	15.4921	C6H13N3O3	L-Citrulline	10	Amino Acid Metabolism	Arginine and proline metabolism	46403544	1	1.29211	0.458282
206.09	12.0966	C7H14N2O5	N-hydroxy DAP	7	0	0	118374	1	1.29402	0.490953
786.662	4.08499	C45H91N2O6P	SM(d40:1)	6	Lipids: Sphingolipids	Ceramide phosphocholines (sphingomyelins)	16476144	1	1.30013	0.166016
231.147	7.90465	C11H21NO4	O-Butanoylcarnitine	7	Lipids: Fatty Acyls	Fatty acyl carnitines	63144256	1	1.30178	0.144722
519.333	4.11818	C26H50NO7P	PC(18:2)	6	Lipids: Glycerophospholipids	Glycerophosphocholines	44386436	1	1.30351	0.14014
188.127	23.5267	C7H16N4O2	Ngamma-Monomethyl-L-arginine	7	0	0	241948	1	1.30399	0.028134
259.153	8.25464	C11H21N3O4	Ile-Ala-Gly	7	Peptide(tri-)	Hydrophobic peptide	444255	1	1.30866	0.428265
280.24	3.52447	C18H32O2	FA (18:2)	6	Lipids: Fatty Acyls	Fatty Acids and Conjugates	69308328	1	1.30942	0.360732
483.261	7.16649	C47H84O16P2	PIP(38:4)	6	Lipids: Glycerophospholipids	Glycerophosphoinositols	1888992	1	1.31046	0.375249
133.037	14.8794	C4H7NO4	L-Aspartate	10	Amino Acid Metabolism	Alanine and aspartate metabolism__Arginine and proline metabolism__Glycine, serine and threonine metabolism__Lysine biosynthesis__Arginine and proline metabolism__Histidine metabolism__beta-Alanine metabolism__Cyanoamino acid metabolism__Carbon fixation	39081792	1	1.31243	0.327736
465.309	4.71338	C26H43NO6	Glycocholate	6	Lipid Metabolism	Bile acid biosynthesis	1028731	1	1.3207	0.486356
161.105	12.5504	C7H15NO3	L-Carnitine	10	Amino Acid Metabolism	Lysine degradation	1099884288	1	1.32094	0.107096
195.09	11.4248	C10H13NO3	L-Tyrosine methyl ester	6	Amino Acid Metabolism	0	195863	1	1.32402	0.014373
261.096	13.6827	C9H15N3O6	Asp-Gln	5	Peptide(di-)	Acidic peptide	2298227	1	1.32581	0.168443
239.095	7.8875	C15H13NO2	N-Hydroxy-2-acetamidofluorene	5	0	0	632071	1	1.32792	0.0247719
715.515	3.42374	C39H74NO8P	PE(34:2)	6	Lipids: Glycerophospholipids	Glycerophosphoethanolamines	7647150	1	1.33068	0.1006
399.335	4.06683	C23H45NO4	O-Palmitoyl-R-carnitine	6	Lipids: Fatty Acyls	Fatty acyl carnitines	13263834	1	1.33238	0.574324
233.126	12.3178	C10H19NO5	Hydroxypropionylcarnitine	7	0	0	1332267	1	1.33324	0.0534391
374.047	18.1186	C12H16O12	4-(4-Deoxy-alpha-D-gluc-4-enuronosyl)-D-galacturonate	8	Carbohydrate Metabolism	Pentose and glucuronate interconversions	726274	1	1.33473	0.110874
702.567	3.66393	C39H79N2O6P	SM(d34:1)	6	Lipids: Sphingolipids	Phosphosphingolipids	14619845	1	1.34148	2.95046e-05
536.188	13.6782	C23H32N6O5S2	Cys-Met-Phe-His	5	Peptide(tetra-)	Basic peptide	27370500	1	1.34356	0.212329
379.105	13.8724	C13H21N3O8S	(R)-S-Lactoylglutathione	6	Carbohydrate Metabolism	Pyruvate metabolism	1524429	1	1.34917	0.0107416
289.152	11.5808	C13H23NO6	3-Methylglutarylcarnitine	7	0	0	20763728	1	1.36197	0.0943943
160.085	10.7886	C6H12N2O3	D-Alanyl-D-alanine	6	Amino Acid Metabolism	D-Alanine metabolism__Peptidoglycan biosynthesis	129165	1	1.36644	0.413566
159.09	12.1475	C7H13NO3	5-Acetamidopentanoate	6	Amino Acid Metabolism	Lysine degradation	4197496	1	1.36781	0.0188561
194.043	15.7601	C6H10O7	D-Galacturonate	8	Carbohydrate Metabolism	Pentose and glucuronate interconversions__Ascorbate and aldarate metabolism__Starch and sucrose metabolism__Nucleotide sugars metabolism	2278099	1	1.36977	0.0827933
105.043	15.5278	C3H7NO3	L-Serine	10	Amino Acid Metabolism	Glycine, serine and threonine metabolism__Methionine metabolism__Cysteine metabolism__Cyanoamino acid metabolism__Sphingolipid metabolism__Methane metabolism__Sulfur metabolism	3978340	1	1.37091	0.0689142
290.063	10.5318	C10H12N4O5	Inosine	10	Nucleotide Metabolism	Purine metabolism	10488515	1	1.37627	0.720949
714.427	7.12859	C41H63O8P	PA(38:9)	6	Lipids: Glycerophospholipids	Glycerophosphates	1864008	1	1.3807	0.058401
809.593	4.44094	C46H84NO8P	[PC(16:0/22:4)] 1-hexadecanoyl-2-(7Z,10Z,13Z,16Z-docosatetraenoyl)-sn-glycero-3-phosphocholine	5	Lipids: Glycerophospholipids	Glycerophosphocholines	43088156	1	1.38226	0.0233259
216.147	11.8329	C10H20N2O3	Val-Val	5	Peptide(di-)	Hydrophobic peptide	183577	1	1.3823	0.0792632
360.106	12.418	C15H20O10	3-Methoxy-4-hydroxyphenylglycolglucuronide	5	0	0	127637	1	1.38675	0.0410164
152.058	7.1932	C7H8N2O2	N1-Methyl-2-pyridone-5-carboxamide	5	Metabolism of Cofactors and Vitamins	Nicotinate and nicotinamide metabolism	14444598	1	1.38776	0.074021
274.128	12.6426	C10H18N4O5	N2-Succinyl-L-arginine	6	Amino Acid Metabolism	Arginine and proline metabolism	1938844	1	1.38809	0.259636
759.577	4.67865	C42H82NO8P	PE(15:0/22:1(13Z))	7	Lipids: Glycerophospholipids	Glycerophosphoethanolamines	107253408	1	1.39301	0.182362
365.126	11.6375	C13H23N3O7S	Glu-Met-Ser	5	Peptide(tri-)	Hydrophobic peptide	600252	1	1.39426	0.0139276
215.056	15.1016	C5H14NO6P	sn-glycero-3-Phosphoethanolamine	6	Lipid Metabolism	Glycerophospholipid metabolism__Ether lipid metabolism	45321188	1	1.39953	0.412791
176.032	18.1252	C6H8O6	Ascorbate	6	Carbohydrate Metabolism	Ascorbate and aldarate metabolism__Glutathione metabolism	122949	1	1.40881	0.102305
150.053	12.7043	C5H10O5	D-Xylose	6	Carbohydrate Metabolism	Pentose and glucuronate interconversions__Starch and sucrose metabolism__Nucleotide sugars metabolism	290553	1	1.41373	0.000211451
404.002	16.2873	C9H14N2O12P2	UDP	8	Nucleotide Metabolism	Pyrimidine metabolism__Peptidoglycan biosynthesis__Zeatin biosynthesis	2574919	1	1.41468	0.265993
543.122	13.4125	C17H25N5O13	Polyoxin B	7	0	0	550820	1	1.41627	0.285388
132.09	15.467	C5H12N2O2	(2R,4S)-2,4-Diaminopentanoate	6	Amino Acid Metabolism	D-Arginine and D-ornithine metabolism	1177967	1	1.41648	0.125672
114.032	13.5521	C5H6O3	2-Hydroxy-2,4-pentadienoate	6	Amino Acid Metabolism	Phenylalanine metabolism__Benzoate degradation via hydroxylation__Biphenyl degradation__Toluene and xylene degradation__1,4-Dichlorobenzene degradation__Fluorene degradation__Carbazole degradation__Ethylbenzene degradation__Styrene degradation	769842	1	1.42384	0.0280116
197.036	9.27164	C5H11NO5S	Tauropine	7	0	0	1417761	1	1.42483	0.00709312
163.067	16.0281	C6H13NO2S	S-Methyl-L-methionine	8	Amino acid Metabolism	S-methylmethionine cycle __ dimethylsulfoniopropionate biosynthesis II (Spartina) __ dimethylsulfoniopropionate biosynthesis I (Wollastonia) __ methionine biosynthesis II __ superpathway of lysine, threonine and methionine biosynthesis II	254361	1	1.42715	0.00561116
103.1	20.138	C5H13NO	Choline	10	Amino Acid Metabolism	Glycine, serine and threonine metabolism__Glycerophospholipid metabolism	35395968	1	1.43022	0.260143
763.515	4.02206	C43H74NO8P	PC(35:6)	6	Lipids: Glycerophospholipids	Glycerophosphocholines	20707842	1	1.4321	0.0028761
114.032	11.7592	C5H6O3	[FA oxo(5:0)] 3-oxo-4-pentenoic acid	5	Lipids: Fatty Acyls	Fatty Acids and Conjugates	184271	1	1.45015	0.000593985
196.058	13.514	C6H12O7	D-Gluconic acid	10	Carbohydrate Metabolism	Pentose phosphate pathway	145336304	1	1.45206	0.00196577
174.101	14.561	C7H14N2O3	N-Acetylornithine	6	Amino Acid Metabolism	Arginine and proline metabolism	1430983	1	1.46221	0.0666311
129.043	10.2232	C5H7NO3	5-Oxoproline	10	Amino Acid Metabolism	Glutathione metabolism	3769995	1	1.46628	0.00217775
88.016	8.77131	C3H4O3	Pyruvate	8	Carbohydrate Metabolism	Glycolysis / Gluconeogenesis__Citrate cycle (TCA cycle)__Pentose phosphate pathway__Ascorbate and aldarate metabolism__Biosynthesis of steroids__Alanine and aspartate metabolism__Glycine, serine and threonine metabolism	1905034	1	1.47683	0.373564
530.704	7.18233	C41H74N7O17P3S	Eicosanoyl-CoA	6	Lipid Metabolism	Biosynthesis of unsaturated fatty acids	1163550	1	1.47874	0.0402871
301.08	12.4369	C12H15NO8	4-Nitrophenol-alpha-D-galactopyranoside	5	0	0	8205512	1	1.48227	0.142952
287.196	12.3248	C12H25N5O3	Ile-Arg	5	Peptide(di-)	Basic peptide	448567	1	1.48641	0.114934
483.969	17.7782	C9H15N2O15P3	UTP	6	Nucleotide Metabolism	Pyrimidine metabolism	102184	1	1.49263	0.294412
344.071	13.0737	C12H17N4O4PS	Thiamin monophosphate	8	Metabolism of Cofactors and Vitamins	Thiamine metabolism	2196179	1	1.49377	0.120896
566.055	16.2784	C15H24N2O17P2	UDP-glucose	10	Carbohydrate Metabolism	Pentose and glucuronate interconversions__Galactose metabolism__Ascorbate and aldarate metabolism__Pyrimidine metabolism__Starch and sucrose metabolism__Nucleotide sugars metabolism__Glycerolipid metabolism__Zeatin biosynthesis__Biosynthesis of ansamycins	6324354	1	1.499	0.192852
785.593	3.40661	C44H84NO8P	PC(36:2)	6	Lipids: Glycerophospholipids	Glycerophosphocholines	182067824	1	1.50744	0.000456026
202.132	7.17403	C9H18N2O3	Ile-Ala	5	Peptide(di-)	Hydrophobic peptide	236456	1	1.51067	0.200074
200.08	10.249	C8H12N2O4	Dihydroclavaminic acid	5	Biosynthesis of Secondary Metabolites	Clavulanic acid biosynthesis	862628	1	1.51812	0.084655
114.032	12.7376	C5H6O3	cis-2-hydroxypenta-2,4-dienoate	5	0	0	163004	1	1.52016	0.000853701
521.196	16.3126	C18H32O16	Maltotriose	10	Carbohydrate Metabolism	glycogen degradation I	2596904	1	1.52088	0.663744
169.085	11.6716	C7H11N3O2	N(pi)-Methyl-L-histidine	10	Amino Acid Metabolism	Histidine metabolism	59557612	1	1.52243	0.00318356
363.058	16.478	C10H14N5O8P	GMP	10	Nucleotide Metabolism	Purine metabolism__Glutamate metabolism	8149534	1	1.5271	0.610558
743.545	3.38528	C41H78NO8P	PE(36:2)	6	Lipids: Glycerophospholipids	Glycerophosphoethanolamines	7954142	1	1.54375	0.0150314
125.048	12.4345	C6H7NO2	N-Furfurylformamide	5	0	0	2582959	1	1.5527	0.0697599
231.147	6.71591	C11H21NO4	N(alpha)-t-Butoxycarbonyl-L-leucine	7	0	0	1632947	1	1.55316	0.111485
515.68	7.18351	C39H68N7O17P3S	Oleoyl-CoA	8	Lipid Metabolism	Biosynthesis of unsaturated fatty acids	9165482	1	1.5633	0.309078
289.152	10.6608	C13H23NO6	3-Methylglutarylcarnitine	5	0	0	4557371	1	1.56751	0.0572416
95.037	7.13506	C5H5NO	3-hydroxypyridine	7	0	0	985753	1	1.57062	0.0420868
724.486	3.22614	C81H142O17P2	CL(18:2(9Z,12Z)/18:2(9Z,12Z)/18:2(9Z,12Z)/18:2(9Z,12Z))	7	0	0	58636204	1	1.57178	0.0208179
289.139	17.5958	C10H19N5O5	Asp-Arg	5	Peptide(di-)	Basic peptide	183387	1	1.5737	0.00196586
515.291	4.3778	C26H45NO7S	Taurocholate	10	Lipid Metabolism	Bile acid biosynthesis__Taurine and hypotaurine metabolism	135234592	1	1.57375	0.219138
192.027	12.4887	C6H8O7	Diketogulonicacid	5	Carbohydrate Metabolism	Pentose and glucuronate interconversions__Ascorbate and aldarate metabolism	887863	1	1.57501	0.236967
164.069	11.7	C6H12O5	L-Rhamnose	8	Carbohydrate Metabolism	Fructose and mannose metabolism	22009200	1	1.57802	8.50684e-05
151.049	16.4784	C5H5N5O	Guanine	6	Nucleotide Metabolism	Purine metabolism	1425144	1	1.58057	0.611901
231.111	11.8903	C10H17NO5	Isovalerylglutamicacid	5	0	0	278459	1	1.59431	0.00100096
138.035	9.07857	C4H10O3S	1-butanesulfonate	5	0	0	121020	1	1.60553	0.0236484
268.219	3.27378	C20H28	anhydroretinol	5	0	0	33250472	1	1.60953	0.160141
254.057	15.4921	C7H14N2O6S	5-L-Glutamyl-taurine	6	Amino Acid Metabolism	Taurine and hypotaurine metabolism	790858	1	1.61043	0.0994688
264.147	4.67986	C14H20N2O3	Subaphyllin	7	0	0	194659	1	1.62081	0.105779
177.046	7.26424	C6H11NO3S	N-Formyl-L-methionine	10	Amino Acid Metabolism	Methionine metabolism	740505	1	1.62886	0.0209455
258.085	12.601	C10H14N2O6	(1-Ribosylimidazole)-4-acetate	6	Amino Acid Metabolism	Histidine metabolism	7686180	1	1.62998	0.0106023
785.593	4.59728	C44H84NO8P	[PC(18:0/18:2)] 1-octadecanoyl-2-(9Z,12Z-octadecadienoyl)-sn-glycero-3-phosphocholine	5	Lipids: Glycerophospholipids	Glycerophosphocholines	38953420	1	1.63819	0.00642311
180.063	12.6446	C6H12O6	D-Galactose	8	Carbohydrate Metabolism	Galactose metabolism	2617054	1	1.64187	0.000751557
140.059	9.02585	C6H8N2O2	Methylimidazoleacetic acid	8	Amino Acid Metabolism	Histidine metabolism	3450825	1	1.65475	0.00747035
196.058	14.3483	C6H12O7	D-Mannonate	8	Carbohydrate Metabolism	Pentose and glucuronate interconversions	66014616	1	1.6557	0.00992096
430.381	3.3793	C29H50O2	[PR] Vitamin E	6	Lipid Metabolism	Biosynthesis of steroids	3597798	1	1.66065	0.0398762
203.116	10.1029	C9H17NO4	O-Acetylcarnitine	8	Amino Acid Metabolism	Alanine and aspartate metabolism	462763296	1	1.67828	0.00944198
101.084	10.2359	C5H11NO	Betaine aldehyde	8	Amino Acid Metabolism	Glycine, serine and threonine metabolism	410862	1	1.67941	0.00210706
323.052	15.5208	C9H14N3O8P	CMP	10	Nucleotide Metabolism	Pyrimidine metabolism	2438624	1	1.68532	0.520651
302.225	3.57138	C20H30O2	Retinyl ester	5	0	0	5975699	1	1.68543	0.11544
216.061	10.3183	C7H14O6	1-O-Methyl-myo-inositol	8	Carbohydrate Metabolism	Inositol phosphate metabolism	7596552	1	1.68743	0.268377
628.507	3.33549	C40H68O5	DG(37:5)	6	Lipids: Glycerolipids	Diradylglycerols	9478509	1	1.71083	0.00712144
191.08	11.113	C7H13NO5	2-amino-3,7-dideoxy-D-threo-hept-6-ulosonate	7	0	0	272026	1	1.71512	0.0274337
230.163	7.12018	C11H22N2O3	Ile-Val	5	Peptide(di-)	Hydrophobic peptide	187171	1	1.71849	0.0888655
178.048	13.4982	C6H10O6	D-Glucono-1,5-lactone	6	Carbohydrate Metabolism	Pentose phosphate pathway	4739431	1	1.72153	0.0079809
366.24	7.14545	C21H34O5	Cortolone	5	Lipids: Sterol lipids	C21-Steroid hormone metabolism	232767	1	1.72354	0.0199792
143.095	12.6727	C7H13NO2	4-(Trimethylammonio)but-2-enoate	7	0	0	2008030	1	1.73948	0.0516392
203.091	12.8261	C7H13N3O4	Ala-Asn	5	Peptide(di-)	Polar peptide	450015	1	1.76333	0.0269276
313.117	16.5721	C14H19NO7	Tyramineglucuronide	5	0	0	258064	1	1.76733	0.0978392
394.272	7.16386	C23H38O5	Tylactone	5	Biosynthesis of Polyketides and Nonribosomal Peptides	Biosynthesis of 12-, 14- and 16-membered macrolides	560638	1	1.76809	0.0447596
515.291	7.11951	C26H45NO7S	Taurohyocholate	7	0	0	99143960	1	1.78697	0.209058
117.054	15.5226	C3H7N3O2	Guanidinoacetate	8	Amino Acid Metabolism	Glycine, serine and threonine metabolism__Arginine and proline metabolism	13397337	1	1.79081	0.00630739
337.137	16.2527	C13H23NO9	Streptobiosamine	5	0	0	365492	1	1.79239	0.00367877
321.099	9.53143	C11H19N3O6S	S-Methyl GSH	7	0	0	7147679	1	1.79982	0.196428
321.1	12.4746	C11H19N3O6S	gamma-L-Glutamyl-L-cysteinyl-beta-alanine	5	0	0	1671875	1	1.8286	0.000586635
112.052	9.18893	C6H8O2	Cyclohexane-1,3-dione	7	0	0	188671	1	1.83909	0.000474955
366.24	4.69171	C21H34O5	Urocortisol	7	Lipids: Sterol lipids	C21-Steroid hormone metabolism	329279	1	1.84068	0.0239442
785.593	3.87209	C44H84NO8P	PE(39:2)	8	Lipids: Glycerophospholipids	Glycerophosphoethanolamines	109958320	1	1.84569	0.00607346
248.101	14.3891	C9H16N2O6	Glu-Thr	5	Peptide(di-)	Acidic peptide	3597725	1	1.8469	0.0533735
117.079	10.7458	C5H11NO2	[FA amino(5:0)] 2S-amino-pentanoic acid	8	Amino Acid Metabolism	Amino Fatty Acids	1250788736	1	1.85037	0.0674764
371.303	4.26127	C21H41NO4	Tetradecanoylcarnitine	5	0	0	6207905	1	1.85264	0.190914
202.045	13.8451	C6H12O6	D-Galactose	8	Carbohydrate Metabolism	Galactose metabolism	46480324	1	1.87296	0.0980089
174.137	20.3639	C8H18N2O2	Ne,Ne dimethyllysine	7	0	0	603130	1	1.89321	0.0174956
757.562	4.39272	C42H80NO8P	PE(37:2)	8	Lipids: Glycerophospholipids	Glycerophosphoethanolamines	140712544	1	1.9223	0.00446353
193.041	9.82137	C6H11NO4S	&gamma;-thiomethyl glutamate	7	0	0	592272	1	1.92286	0.00258646
134.058	8.7288	C5H10O4	Deoxyribose	6	Carbohydrate Metabolism	Pentose phosphate pathway	156505	1	2.00427	0.0432218
359.122	16.2514	C15H21NO9	Epinephrineglucuronide	5	0	0	409482	1	2.01214	0.0537455
350.119	11.7286	C18H22O5S	17-oxoestra-1,3,5(10)-trien-3-yl hydrogen sulfate	5	Sterol Lipids [ST]	C18 steroids (estrogens) and derivatives [ST0201]	2365069	1	2.03749	0.000762089
388.261	3.22918	C24H36O4	sarmentogenin	5	Lipids: Sterol Lipids	Sterols	2718357	1	2.04794	0.00358076
394.272	4.74028	C23H38O5	11-Hydroxyeicosatetraenoateglycerylester	5	0	0	560349	1	2.05606	0.00185452
261.121	12.2939	C11H19NO6	Lotaustralin	5	0	lotaustralin biosynthesis __ superpathway of linamarin and lotaustralin biosynthesis __ lotaustralin degradation	14773830	1	2.08376	0.000104334
656.537	3.33405	C42H72O5	DG(39:5)	6	Lipids: Glycerolipids	Diradylglycerols	1662033	1	2.10632	0.000712982
359.143	15.1472	C12H22O11	Sucrose	10	Carbohydrate Metabolism	Galactose metabolism__Starch and sucrose metabolism	3523214	1	2.11317	0.244267
202.045	12.0738	C6H12O6	alpha-D-Glucose	8	Carbohydrate Metabolism	Glycolysis / Gluconeogenesis__Fructose and mannose metabolism__Galactose metabolism__Starch and sucrose metabolism	1674229	1	2.14799	5.57885e-05
187.084	10.0879	C8H13NO4	6-Acetamido-2-oxohexanoate	6	Amino Acid Metabolism	Lysine degradation	610628	1	2.17212	0.14132
318.059	9.44697	C9H17N2O7P	N-acetylphospho-phosphonoacetyl-L-ornithine	7	0	0	803291	1	2.18582	0.00416586
149.069	15.2808	C5H11NO4	N,N-dihydroxyvaline	5	0	superpathway of linamarin and lotaustralin biosynthesis __ linamarin biosynthesis	460368	1	2.39825	0.04064
205.095	10.13	C8H15NO5	N-Acetyl-D-fucosamine	5	0	0	490693	1	2.40813	0.0492221
117.079	14.4585	C5H11NO2	5-Aminopentanoate	10	Amino Acid Metabolism	Lysine degradation__Arginine and proline metabolism	54306616	1	2.41232	0.00157897
207.111	15.6078	C8H17NO5	N-Ethylglycocyamine	5	0	0	1472859	1	2.46998	0.0477304
369.288	4.30166	C21H39NO4	cis-5-Tetradecenoylcarnitine	7	0	0	6867750	1	2.47676	0.373321
251.1	14.185	C9H17NO7	Muramic acid	5	0	0	4283793	1	2.48984	7.23426e-05
260.137	10.487	C11H20N2O5	L-gamma-glutamyl-L-isoleucine	5	Peptide	0	756230	1	2.51922	0.0125584
148.074	9.46053	C6H12O4	(R)-2,3-Dihydroxy-3-methylpentanoate	6	Amino Acid Metabolism	Valine, leucine and isoleucine biosynthesis	522095	1	2.5206	0.00184459
218.09	14.0491	C8H14N2O5	gamma-L-Glutamyl-D-alanine	5	Peptide	0	10004949	1	2.53429	0.0418599
147.089	13.3532	C6H13NO3	Fagomine	7	0	0	2232575	1	2.58259	0.00166938
226.095	13.0868	C10H14N2O4	Porphobilinogen	8	Metabolism of Cofactors and Vitamins	Porphyrin and chlorophyll metabolism	292767	1	2.63912	0.012
435.142	13.414	C15H25N5O8S	Ala-Asp-Cys-Gln	5	Peptide(tetra-)	Acidic peptide	1843530	1	2.70649	0.0151926
283.091	12.2958	C10H13N5O5	Guanosine	8	Nucleotide Metabolism	Purine metabolism	1016627	1	2.72768	0.126885
331.15	13.374	C12H21N5O6	Ala-Ala-Asn-Gly	5	Peptide(tetra-)	Polar peptide	2056651	1	2.73182	2.94072e-05
100.052	14.9334	C5H8O2	[FA methyl(4:1)] 2-methyl-2E-butenoic acid	5	Lipids: Fatty Acyls	Fatty Acids and Conjugates	4310898	1	2.76386	0.00151617
307.153	12.8046	C15H21N3O4	Phe-Ala-Ala	5	Peptide(tri-)	Hydrophobic peptide	588692	1	2.77574	0.00170081
244.035	14.6618	C6H13O8P	L-Fuculose 1-phosphate	6	Carbohydrate Metabolism	Fructose and mannose metabolism	1859541	1	2.93228	0.00141502
425.35	4.00338	C25H47NO4	Oleoylcarnitine	7	0	0	61761488	1	2.94281	0.317725
342.116	14.7263	C12H22O11	Sucrose	10	Carbohydrate Metabolism	Galactose metabolism__Starch and sucrose metabolism	6644846	1	2.95303	0.388984
186.05	10.5387	C6H12O5	L-Rhamnose	8	Carbohydrate Metabolism	Fructose and mannose metabolism	17982518	1	2.98959	0.00281554
232.106	13.3478	C9H16N2O5	N2-Succinyl-L-ornithine	6	Amino Acid Metabolism	Arginine and proline metabolism	18424874	1	3.13795	0.00491586
256.106	11.7498	C11H16N2O5	1-(beta-D-Ribofuranosyl)-1,4-dihydronicotinamide	5	0	0	586903	1	3.17379	0.000427876
275.148	12.6629	C11H21N3O5	Epsilon-(gamma-Glutamyl)-lysine	5	0	0	710522	1	3.17575	0.00584456
340.1	13.2172	C12H20O11	3-Ketosucrose	8	Carbohydrate Metabolism	Starch and sucrose metabolism	167487	1	3.33577	0.00268497
138.043	8.87165	C6H6N2O2	4-Nitroaniline	7	0	0	3133273	1	3.37267	0.00192187
146.058	10.6205	C6H10O4	(S)-2-Aceto-2-hydroxybutanoate	6	Amino Acid Metabolism	Valine, leucine and isoleucine biosynthesis	864361	1	3.39683	0.00432898
364.225	4.21177	C21H32O5	[ST hydroxy(2:0)] 3alpha,17alpha,21-dihydroxy-5beta-pregnane-11,20-dione	7	Lipids: Sterol lipids	Steroids	359907	1	3.58218	0.00149783
423.335	4.02304	C25H45NO4	Linoelaidylcarnitine	5	0	0	16756674	1	3.66724	0.186076
408.288	7.15221	C24H40O5	Bile salt	7	0	0	7819760	1	3.77691	0.0919045
400.102	13.4636	C13H22N4O7S	Ala-Ala-Asp-Cys	7	Peptide(tetra-)	Acidic peptide	1561390	1	3.84502	0.0129904
204.075	15.0406	C7H12N2O5	L-beta-aspartyl-L-alanine	7	Peptide	0	17860874	1	3.88928	0.00228577
408.288	4.7132	C24H40O5	Cholate	7	Lipids: Sterol lipids	Bile acid biosynthesis	14035853	1	3.94417	0.0984938
422.267	4.7115	C24H38O6	[ST Trihydroxy,ox] 3alpha,7beta,12alpha-Trihydroxy-6-oxo-5alpha-cholan-24-oic Acid	5	Lipids: Sterol lipids	Bile acids and derivatives	236797	1	3.9611	0.0107637
167.037	15.6975	C3H9N3O3S	Taurocyamine	8	Amino Acid Metabolism	Taurine and hypotaurine metabolism	8252517	1	4.10089	0.00443851
214.096	12.9669	C9H14N2O4	Pyrimidine nucleoside	5	0	0	872001	1	4.31227	0.014334
424.283	7.16512	C24H40O6	[ST hydroxy(4:0)] 3beta,4beta,7alpha,12alpha-Tetrahydroxy-5beta-cholan-24-oic Acid	5	Lipids: Sterol lipids	Bile acids and derivatives	1588444	1	4.53376	0.00921832
424.283	4.74154	C24H40O6	[ST hydroxy(4:0)] 1beta,3alpha,7alpha,12alpha-Tetrahydroxy-5beta-cholan-24-oic Acid	5	Lipids: Sterol lipids	Bile acids and derivatives	2012341	1	4.56464	0.0110801
149.069	16.6236	C5H11NO4	4-amino-4-deoxy-L-arabinose	7	0	0	471365	1	5.33507	0.0342451
501.275	4.50837	C28H39N3O3	N-docosahexaenoyl histidine	7	Lipids: Fatty Acyls	Fatty amides	3525406	1	5.38466	0.0467224
246.085	13.7249	C9H14N2O6	5-6-Dihydrouridine	7	0	0	1646142	1	5.54602	0.0061403
289.127	12.9224	C11H19N3O6	Ophthalmicacid	9	0	0	86519152	1	5.60592	0.00905703
155.058	11.2554	C7H9NO3	(3S,5S)-carbapenam	7	Biosynthesis of Secondary Metabolites	(5R)-carbapenem biosynthesis	143199	1	5.6911	0.000175613
513.276	7.10868	C26H43NO7S	[ST hydrox] N-(3alpha-hydroxy-5beta-cholan-24-oyl)-glycine 3-sulfate	5	Lipids: Sterol lipids	Steroid conjugates	7151278	1	6.26853	0.139928
513.276	4.31843	C26H43NO7S	[ST hydrox] N-(3alpha-hydroxy-5beta-cholan-24-oyl)-glycine 3-sulfate	5	Lipids: Sterol lipids	Steroid conjugates	18580876	1	6.58311	0.0408513
305.122	14.604	C11H19N3O7	Glu-Ala-Ser	7	Peptide(tri-)	Acidic peptide	7396717	1	8.91731	0.000134715
275.112	14.009	C10H17N3O6	Gamma-Glutamylglutamine	7	Peptide	0	8816890	1	9.3268	0.00958934
362.209	4.36484	C21H30O5	[ST trihydroxy(2:0)] 11beta,17,21-trihydroxypregn-4-ene-3,20-dione	5	Lipids: Sterol lipids	Steroids	2841589	1	28.9603	0.00758671
303.107	13.6103	C10H15N3O5	5-Methylcytidine	7	0	0	4713934	1	53.4953	0.00220857
