# Supplementary material for: Restriction of essential amino acids dictates the systemic metabolic response to dietary protein dilution
Source: Nat Commun. 2020 Jun 9;11:2894. doi: 10.1038/s41467-020-16568-z (PMC7283339; doi:10.1038/s41467-020-16568-z)
Supplement: Supplementary file 5 — Supplementary Dataset 2 [file 41467_2020_16568_MOESM5_ESM.xlsx]

## Sheet: Sheet1
Comparison	ProteinGroups	AVG Log2 Ratio	Absolute AVG Log2 Ratio	Qvalue	UniProtIds	Genes	ProteinDescriptions	ProteinNames	# Unique Total Peptides	% Change	Ratio
AAVTHR/AAVGFP	Q8VBT2	-0.607716	0.607716	9.87e-05	Q8VBT2	Sds	L-serine dehydratase/L-threonine deaminase	SDHL_MOUSE	14	-34.3765	0.656235
AAVTHR/AAVGFP	Q9DCP2	-0.956198	0.956198	0.000319569	Q9DCP2	Slc38a3	Sodium-coupled neutral amino acid transporter 3	S38A3_MOUSE	8	-48.4587	0.515413
AAVTHR/AAVGFP	O35423	-0.669456	0.669456	0.000477359	O35423	Agxt	Serine--pyruvate aminotransferase, mitochondrial	SPYA_MOUSE	15	-37.1256	0.628744
AAVTHR/AAVGFP	Q8BWU8	-0.582879	0.582879	0.000592424	Q8BWU8	Etnppl	Ethanolamine-phosphate phospho-lyase	AT2L1_MOUSE	18	-33.237	0.66763
AAVTHR/AAVGFP	Q8CI94	-0.63046	0.63046	0.00505672	Q8CI94	Pygb	Glycogen phosphorylase, brain form	PYGB_MOUSE	21	-35.403	0.64597
AAVTHR/AAVGFP	Q00612	0.878751	0.878751	0.00539018	Q00612	G6pdx	Glucose-6-phosphate 1-dehydrogenase X	G6PD1_MOUSE	18	83.8783	1.83878
AAVTHR/AAVGFP	Q00915	-0.605364	0.605364	0.0120204	Q00915	Rbp1	Retinol-binding protein 1	RET1_MOUSE	8	-34.2695	0.657305
AAVTHR/AAVGFP	P10648	-2.07294	2.07294	0.0162462	P10648	Gsta2	Glutathione S-transferase A2	GSTA2_MOUSE	8	-76.2326	0.237674
AAVTHR/AAVGFP	Q78IQ7	-1.35299	1.35299	0.0186794	Q78IQ7	Slc39a4	Zinc transporter ZIP4	S39A4_MOUSE	2	-60.852	0.39148
AAVTHR/AAVGFP	B5X0G2	1.26121	1.26121	0.0264616	B5X0G2	Mup17	Major urinary protein 17	MUP17_MOUSE	4	139.697	2.39697
AAVTHR/AAVGFP	Q8VEH6	0.589276	0.589276	0.0266885	Q8VEH6	Cbwd1	COBW domain-containing protein 1	CBWD1_MOUSE	6	50.4492	1.50449
