# Supplementary material for: Restriction of essential amino acids dictates the systemic metabolic response to dietary protein dilution
Source: Nat Commun. 2020 Jun 9;11:2894. doi: 10.1038/s41467-020-16568-z (PMC7283339; doi:10.1038/s41467-020-16568-z)
Supplement: Supplementary file 7 — Source Data file [file 41467_2020_16568_MOESM7_ESM.xlsx]

## Sheet: Figure 1
Panel:		A	B	C		D		E		F		G		H	I
Variable:		serum urea, mM	Feed efficiency, mg/kJ	Energy expnditure, W		VO2, mL/h		VCO2, mL/h		body weight, g	EE, W	Activity, sumXYZ		Serum FGF21, pM	ISI(f)
Mouse	diet			dark	light	dark	light	dark	light			dark	light								FGF21, pM	Insulin, pM	Glucose, mM	ISI(f), AU	FI, kJ/d	DBM, g	FE, mg/kJ	VO2, mL/h	Serum urea, mM
1.1	20P	8.8	3.7037	0.78729	0.740455	93.275	88.725	91.5028	82.5143	24.5	0.763764	66843.8	30031.2	80	0.733138						80	155	8.8	0.733138	45	3.5	3.7037	91	8.8
1.2	20P	9.1	2.18254	0.845792	0.796523	100.45	95.55	97.4365	88.3838	26.2	0.821055	7262.94	3263.06	70	1.11						70	99	9.1	1.11	48	2.2	2.18254	98	9.1
1.3	20P	7.8	3.01263	0.823347	0.774728	97.375	92.625	96.3039	87.0675	25.6	0.798929	55856.9	25095.1	110	0.441618						110	222	10.2	0.441618	49	3.1	3.01263	95	7.8
1.4	20P	8.5	2.25564	0.863435	0.814595	102.5	97.5	99.63	91.1625	27.2	0.838929	51452.6	23116.4	50	0.55991						50	188	9.5	0.55991	38	1.8	2.25564	100	8.5
1.5	20P	8.2	3.06122	0.829447	0.780268	98.4	93.6	95.94	86.58	25.8	0.804746	7952.94	3573.06	188	1.03552						188	111	8.7	1.03552	42	2.7	3.06122	96	8.2
2.1	5P	6.6	1.12045	0.956929	0.908233	113.775	108.225	109.793	103.355	24.3	0.932555	8527.71	3831.29	800	3.93546						800	33	7.7	3.93546	51	1.2	1.12045	111	6.6
2.2	5P	7.2	1.41844	0.972013	0.922545	115.825	110.175	110.613	104.115	25.2	0.947253	7292.61	3276.39	650	2.21729						650	55	8.2	2.21729	47	1.4	1.41844	113	7.2
2.3	5P	7.5	0.732601	0.904602	0.855897	107.625	102.375	103.535	96.0277	23.6	0.880191	61931.6	27824.4	550	1.665						550	66	9.1	1.665	52	0.8	0.732601	105	7.5
2.4	5P	7.6	0.388727	0.940936	0.893255	111.725	106.275	108.485	102.237	24.5	0.917072	51652.7	23206.3	777	1.64393						777	77	7.9	1.64393	49	0.4	0.388727	109	7.6
2.5	5P	6.9	0.98832	0.996683	0.94514	117.875	112.125	116.578	109.322	25.4	0.970874	68989.6	30995.3	666	3.05998						666	38	8.6	3.05998	53	1.1	0.98832	115	6.9
3.1	5P+AA	8.7	3.57143	0.804415	0.757067	95.325	90.675	93.4185	84.5091	24.6	0.780637	68701.2	30865.8	155	0.590598						155	166	10.2	0.590598	44	3.3	3.57143	93	8.7
3.2	5P+AA	8.6	2.49433	0.846728	0.795811	100.45	95.55	97.9387	88.0015	26.2	0.821146	8629.14	3876.86	33	1.09721						33	98	9.3	1.09721	42	2.2	2.49433	98	8.6
3.3	5P+AA	9.5	3.4188	0.81486	0.76572	96.35	91.65	95.3865	85.6928	25.3	0.790169	60695.8	27269.2	22	0.664673						22	177	8.5	0.664673	39	2.8	3.4188	94	9.5
3.4	5P+AA	9.2	2.53293	0.855368	0.807528	101.475	96.525	98.9381	90.83	26	0.83137	53651.6	24104.4	99	0.506124						99	222	8.9	0.506124	47	2.5	2.53293	99	9.2
3.5	5P+AA	8.1	2.48918	0.84785	0.798481	100.45	95.55	98.5414	89.4348	25.7	0.813889	62461.6	28062.4	88	0.568893						88	187	9.4	0.568893	44	2.3	2.48918	98	8.1

## Sheet: Figure S1
Panel:		A	B	C		D	E
Variable:		Delta body weight, g	Food E intake, kJ	RER		Fasting blood glucose, mM	Fasting plasma insulin, pM
Mouse	diet			dark	light
1.1	20P	3.5	45	0.981	0.93	8.8	155
1.2	20P	2.2	48	0.97	0.925	9.1	99
1.3	20P	3.1	49	0.989	0.94	10.2	222
1.4	20P	1.8	38	0.972	0.935	9.5	188
1.5	20P	2.7	42	0.975	0.925	8.7	111
2.1	5P	1.2	51	0.965	0.955	7.7	33
2.2	5P	1.4	47	0.955	0.945	8.2	55
2.3	5P	0.8	52	0.962	0.938	9.1	66
2.4	5P	0.4	49	0.971	0.962	7.9	77
2.5	5P	1.1	53	0.989	0.975	8.6	38
3.1	5P+AA	3.3	44	0.98	0.932	10.2	166
3.2	5P+AA	2.2	42	0.975	0.921	9.3	98
3.3	5P+AA	2.8	39	0.99	0.935	8.5	177
3.4	5P+AA	2.5	47	0.975	0.941	8.9	222
3.5	5P+AA	2.3	44	0.981	0.936	9.4	187

## Sheet: Figure 2
Panel:	A		B				D	E	F	G	H				I				J
Variable:	Hepatic portal vein AA, %20P		Liver AA, %20P				Urinary urea, mg/d	Feed efficiency, mg/kJ	EE, W	FGF21, pM	ipGTT blood glucose, mM				ipGTT plasma insulin, pM				ISI(f)
	Mean	SEM	Mean	SEM	Mouse	diet					0	20	60	120	0	20	60	120	1.14784
ALA	0.963301	0.103654	0.88201	0.121436	1.1	A	65.836	3.57143	0.747271	111	8.8	16.2	12.8	10.2	99	433	389	282	0.727749
ARG	1.1	0.21226	1.24799	0.223045	1.2	A	55.1912	2.98786	0.780856	99	9.1	16.5	13.2	10.9	151	589	456	302	0.782228
ASN	0.292526	0.08079	0.67648	0.308159	2.1	A	65.745	2.9382	0.789253	222	9.4	17	13.5	11.2	136	688	433	375	1.38581
ASP	0.489354	0.179011	1.31243	0.46248	2.2	A	49.4274	3.51967	0.764064	89	8.2	15.2	12.8	9.4	88	378	333	259	1.19875
GLN	0.809101	0.087201	1.12943	0.105474	2.3	A	50.6442	2.78527	0.780856	136	8.6	14.4	11.1	9.5	97	422	311	303	3.97456
GLU	0.72669	0.231488	0.809418	0.052725	3.1	B	11.9608	0.952381	0.881612	666	7.4	11.3	8.8	7.5	34	112	98	78	5.17598
PRO	0.458135	0.097495	0.460136	0.08541	3.2	B	7.5302	0.577201	0.915197	742	6.9	10.7	7.8	6.8	28	87	85	66	2.72331
SER	0.514461	0.093584	1.37091	0.29172	4.1	B	17.8711	1.34771	0.93199	825	7.2	12.2	9.9	7.7	51	219	192	141	6.31313
TYR	0.34876	0.118394	0.597096	0.114351	4.2	B	11.7976	1.44558	0.890008	669	7.2	12.8	10.2	8.2	22	77	65	56	3.33111
HIS	0.765824	0.137804	0.733351	0.053969	4.3	B	19.2668	1.08605	0.906801	716	7.9	13.1	11.2	8.5	38	95	91	77	4.24448
ILE	0.323	0.064952	0.376071	0.059252	5.1	C	33.2	1.45278	0.940386	777	7.6	12.2	10.8	7.5	31	91	88	71	3.34225
LEU	0.342102	0.102246	0.47445	0.109727	5.2	C	35	2.15054	0.890008	616	6.8	10.6	8.5	7.3	44	109	94	81	2.457
LYS	0.729198	0.193754	0.600902	0.056903	6.1	C	38	1.96523	0.873216	659	7.4	12.9	10.1	7.7	55	205	159	106	2.07555
MET	0.348301	0.080904	0.716167	0.111522	6.2	C	44	1.79695	0.906801	561	7.3	12.6	10	7.9	66	198	175	152	6.49773
PHE	0.47938	0.123128	0.625788	0.129523	6.3	C	29	2.08333	0.864819	759	8.1	13.5	10.2	8.5	19	66	67	55	1.27681
THR	0.507751	0.077007	0.644341	0.074383	7.1	D	45	2.5974	0.738875	126	8.9	15.6	12.2	9.2	88	399	312	255	1.14416
TRP	0.498341	0.10628	0.652333	0.093277	7.2	D	39	2.53293	0.797649	88	9.2	16.2	13.9	10.9	95	402	302	277	0.687569
VAL	0.316901	0.094048	0.28663	0.069649	8.1	D	36	2.23518	0.806045	169	10.1	17.2	14	11.5	144	655	402	356	1.0142
					8.2	D	47	2.72109	0.764064	95	8.5	14.9	12.3	10.2	116	559	401	369	1.14784
					8.3	D	41	2.89449	0.77246	111	8.8	15.5	12.9	9.1	99	432	389	299	7.50751
					9.1	E	65	1.47186	0.864819	746	7.4	13.5	10.1	7.5	18	59	55	44	6.58762
					9.2	E	58	1.85634	0.915197	859	6.9	12	9.8	7.1	22	69	66	61	4.08497
					10.1	E	61	1.87354	0.881612	666	7.2	13.3	9.8	7.6	34	105	100	84	2.75179
					10.2	E	55	2.5641	0.898405	567	7.9	14	10.2	7.8	46	198	165	122	3.28731
					10.3	E	68	2.58503	0.873216	634	7.8	13.1	9.2	7.5	39	99	89	87	0.845166
					11.1	F	63	1.74216	0.747271	22	10.2	16.9	13.5	12.5	116	542	402	378	1.15835
					11.2	F	62	1.96687	0.730479	33	9.7	15.8	12.9	10.9	89	395	366	321	1.16904
					12.1	F	51	2.38095	0.789253	44	9.1	14.9	10.8	9.5	94	444	298	232	0.669075
					12.2	F	54	2.0757	0.755668	55	9.4	16.7	13.2	11.5	159	612	422	375	0.8142
					12.3	F	66	2.65781	0.780856	46	8.9	15.5	12.4	9.5	138	659	455	396

## Sheet: Figure S2
Panel:		A	B	C	D	E	F	G	H	I
Variable:		Serum urea, mM	Delta body mass, g	Food E intake, kJ/d	AUCg	AUCi	Blood glucose, mM	Plasma insulin, pM	HOMA-IR	AUCg*AUCi
Mouse	diet
1.1	A	9.8	3.6	48	1520	41890	8.8	99	0.225875	6.36728
1.2	A	8.8	3.2	51	1573	51040	9.1	151	0.356261	8.02859
2.1	A	8.2	2.9	47	1615	54900	9.4	136	0.331449	8.86635
2.2	A	9.4	3.4	46	1460	36640	8.2	88	0.187088	5.34944
2.3	A	8.6	3.1	53	1358	38270	8.6	97	0.216282	5.19707
3.1	B	6.6	1.1	55	1078	10940	7.4	34	0.065232	1.17933
3.2	B	5.9	0.8	66	984	9120	6.9	28	0.050091	0.897408
4.1	B	6.9	1.5	53	1164	20910	7.2	51	0.095204	2.43392
4.2	B	7.1	1.7	56	1212	7460	7.2	22	0.041068	0.904152
4.3	B	6.7	1.3	57	1287	10090	7.9	38	0.077833	1.29858
5.1	C	7.7	1.8	59	1207	9570	7.6	31	0.061084	1.1551
5.2	C	8.2	2.8	62	1030	10840	6.8	44	0.077573	1.11652
6.1	C	7.4	2.6	63	1197	17830	7.4	55	0.105522	2.13425
6.2	C	7.6	2	53	1188	19910	7.3	66	0.124916	2.36531
6.3	C	8.1	2.1	48	1251	7170	8.1	19	0.039901	0.896967
7.1	D	7.7	2.4	44	1443	36100	8.9	88	0.203059	5.20923
7.2	D	8.1	2.5	47	1600	36420	9.2	95	0.226601	5.8272
8.1	D	7.6	2.3	49	1662	51870	10.1	144	0.377081	8.62079
8.2	D	7.4	2.8	49	1453	49050	8.5	116	0.255639	7.12697
8.3	D	7.5	3.1	51	1471	42370	8.8	99	0.225875	6.23263
9.1	E	9.9	1.7	55	1209	6020	7.4	18	0.034535	0.727818
9.2	E	8.7	2.3	59	1132	7420	6.9	22	0.039357	0.839944
10.1	E	8.3	2.4	61	1189	11010	7.2	34	0.063469	1.30909
10.2	E	9.3	2.8	52	1243	18310	7.9	46	0.094218	2.27593
10.3	E	8.7	2.66	49	1156	10420	7.8	39	0.07887	1.20455
11.1	F	8.2	1.5	41	1659	48860	10.2	116	0.306767	8.10587
11.2	F	8.4	1.9	46	1543	40670	9.7	89	0.223827	6.27538
12.1	F	8.1	2.2	44	1363	36120	9.1	94	0.221779	4.92316
12.2	F	7.9	1.7	39	1600	52300	9.4	159	0.387503	8.368
12.3	F	8.6	2.4	43	1459	55780	8.9	138	0.318434	8.1383

## Sheet: Figure 3
Panel:		A	B	C	D		E	F	G	H		I	J	K	L
Variable:		Feed efficiency, mg/kJ	EE, W	FGF21, pM	ISI(f)		Feed efficiency, mg/kJ	EE, W	FGF21, pM	ISI(f)		Feed efficiency, mg/kJ	EE, W	FGF21, pM	ISI(f)
mouse	diet					diet					diet
1.1	NAA	2.59475	0.764064	40.0457	1.10156	NAA	2.59475	0.764064	40.0457	1.10156	NAA	3.57143	0.764064	77	0.798212
1.2	NAA	3.46791	0.780856	60.1867	1.23518	NAA	3.46791	0.780856	60.1867	1.23518	NAA	2.33427	0.822838	60	1.23518
2.1	NAA	4.54731	0.797649	61.8263	0.636254	NAA	4.54731	0.797649	61.8263	0.636254	NAA	2.97619	0.797649	88	0.474834
2.2	NAA	4.57516	0.747271	71.0743	1.02375	NAA	4.57516	0.747271	71.0743	1.02375	NAA	2.05628	0.839631	42	0.455
3.1	NAA	3.72381	0.789253	78.9309	1.13494	NAA	3.72381	0.789253	78.9309	1.13494	NAA	2.53293	0.806045	132	1.19048
3.2	NAA	4.93651	0.780856	57.7516	1.27714	NAA	4.93651	0.780856	57.7516	1.27714	LAA	1.34771	0.93199	888	3.7594
4.1	LEAA	1.68831	0.890008	352.303	2.6738	LEAA	1.68831	0.890008	352.303	2.6738	LAA	1.26336	0.948783	666	2.74348
4.2	LEAA	0.233427	0.915197	224.154	3.20102	LEAA	0.233427	0.915197	224.154	3.20102	LAA	0.779221	0.881612	555	1.76835
5.1	LEAA	0.869963	0.898405	635.204	4.0404	LEAA	0.869963	0.898405	635.204	4.0404	LAA	0.466853	0.915197	777	1.68776
5.2	LEAA	0.970018	0.940386	643.595	6.43501	LEAA	0.970018	0.940386	643.595	6.43501	LAA	0.85034	0.965575	712	2.94118
6.1	LEAA	1.36684	0.915197	533.706	2.12902	LEAA	1.36684	0.915197	533.706	2.12902	LAA(+TW)	3.44478	0.780856	161	0.591541
6.2	LEAA	1.87075	0.906801	866.283	3.80952	LEAA	1.87075	0.906801	866.283	3.80952	LAA(+TW)	2.38095	0.822838	30	1.18273
7.1	LEAA+KTW	3.72024	0.77246	107.005	0.848033	LK	3.72024	0.77246	107.005	0.848033	LAA(+TW)	2.96296	0.789253	39	0.622471
7.2	LEAA+KTW	4.55927	0.780856	148.949	0.958405	LK	4.55927	0.780856	148.949	0.958405	LAA(+TW)	2.2409	0.831234	87	0.489812
8.1	LEAA+KTW	2.91545	0.822838	68.0894	0.722961	LK	2.91545	0.822838	68.0894	0.722961	LAA(+TW)	2.79503	0.822838	59	0.876578
8.2	LEAA+KTW	4.36508	0.764064	52.1823	1.33654	LK	4.36508	0.764064	52.1823	1.33654
9.1	LEAA+KTW	3.79009	0.77246	231.424	1.22399	LK	3.79009	0.77246	231.424	1.22399
9.2	LEAA+KTW	3.29281	0.797649	159.097	1.30651	LK	3.29281	0.797649	159.097	1.30651
10.1	LEAA+FHM	2.51832	0.93199	850.088	3.6075	LT	2.51832	0.93199	850.088	3.6075
10.2	LEAA+FHM	2.51323	0.890008	322.416	2.30894	LT	2.51323	0.890008	322.416	2.30894
11.1	LEAA+FHM	1.16713	0.831234	555	2.9577	LT	1.16713	0.831234	555	2.9577
11.2	LEAA+FHM	1.94363	0.881612	299.007	6.74764	LT	1.94363	0.881612	299.007	6.74764
12.1	LEAA+FHM	2.07792	0.906801	440.148	5.34188	LT	2.07792	0.906801	440.148	5.34188
12.2	LEAA+FHM	1.5274	0.898405	589.881	3.92157	LT	1.5274	0.898405	589.881	3.92157
13.1	LEAA+LIV	1.41093	0.898405	811.643	2.4564	LW	1.41093	0.898405	811.643	2.4564
13.2	LEAA+LIV	0.680272	0.906801	434.217	2.43665	LW	0.680272	0.906801	434.217	2.43665
14.1	LEAA+LIV	1.35387	0.940386	908.301	6.14251	LW	1.35387	0.940386	908.301	6.14251
14.2	LEAA+LIV	0.809524	0.948783	648.865	3.90625	LW	0.809524	0.948783	648.865	3.90625
15.1	LEAA+LIV	0.49416	0.848027	355.12	5.33333	LW	0.49416	0.848027	355.12	5.33333
15.2	LEAA+LIV	0.132275	0.873216	459.779	4.63822	LW	0.132275	0.873216	459.779	4.63822

## Sheet: Figure S3
Panel:	A	B	C	D	E		F	G	H	I		J	K	L	M	N		O	P	Q	R		S	T	U	V	W
Variable:	Delta body mass, g	Food E intake, kJ/d	VO2, mL/h	Blood glucose, mM	Plasma insulin, pM		FGF21, pM	ISI(f), AU	Glucose, mM	Insulin, pM		Delta body mass, g	Food E intake, kJ/d	VO2, mL/h	Blood glucose, mM	Plasma insulin, pM		Feed efficiency, mg/kJ	Delta body mass, g	Food E intake, kJ/d	FGF21, pM		Delta body mass, g	Food E intake, kJ/d	VO2, mL/h	Blood glucose, mM	Plasma insulin, pM
diet						diet					diet						diet					diet
NAA	2.67	49	91	8.9	102	NAA	42	1.07009	8.9	105	NAA	2.67	49	91	8.9	102	100% MTW	1.8	2.7	36.38	19.5004	NAA	3.6	48	91	8.7	144
NAA	3.35	46	93	9.2	88	NAA	63	1.32556	9.2	82	NAA	3.35	46	93	9.2	88	100% MTW	3.5	5.3	36.38	46.2078	NAA	2.5	51	98	9.2	88
NAA	4.45	46.6	95	9.3	169	NAA	65	0.689275	9.3	156	NAA	4.45	46.6	95	9.3	169	100% MTW	4.3	6.9	38.36	40.8946	NAA	3	48	95	10.8	195
NAA	4.9	51	89	8.8	111	NAA	71	1.04253	8.8	109	NAA	4.9	51	89	8.8	111	100% MTW	2.6	4.2	38.36	27.731	NAA	1.9	44	100	9.9	222
NAA	3.91	50	94	8.9	99	NAA	45	1.18273	8.9	95	NAA	3.91	50	94	8.9	99	100% MTW	1.8	2.7	36.36	13.3175	NAA	2.5	47	96	8.4	100
NAA	4.665	45	93	8.7	90	NAA	55	1.30617	8.7	88	NAA	4.665	45	93	8.7	90	100% MTW	2.5	3.8	36.36	35.8097	LAA	1.5	53	111	7.6	35
LEAA	1.95	55	106	6.8	55	LEAA	388	2.62605	6.8	56	LEAA	1.95	55	106	6.8	55	100% MTW	1.8	2.9	39.02	35.0242	LAA	1.3	49	113	8.1	45
LEAA	0.25	51	109	7.1	44	LEAA	299	3.43525	7.1	41	LEAA	0.25	51	109	7.1	44	100% MTW	2.6	4.3	39.02	38.5853	LAA	0.9	55	105	8.7	65
LEAA	0.95	52	107	7.5	33	LEAA	666	5.12821	7.5	26	LEAA	0.95	52	107	7.5	33	100% MTW	1.3	1.9	35.05	75.9415	LAA	0.5	51	109	7.9	75
LEAA	1.1	54	112	7.4	21	LEAA	655	3.861	7.4	35	LEAA	1.1	54	112	7.4	21	100% MTW	1.6	2.3	35.05	11.1832	LAA	1	56	115	8.5	40
LEAA	1.55	54	109	7.7	61	LEAA	515	2.4975	7.7	52	LEAA	1.55	54	109	7.7	61	100% MTW	2	2.7	31.94	6.18869	LAA(+TW)	3.4	47	93	10.5	161
LEAA	2.2	56	108	7.5	35	LEAA	722	3.92157	7.5	34	LEAA	2.2	56	108	7.5	35	100% MTW	2.6	3.5	31.94	14.274	LAA(+TW)	2.3	46	98	9.5	89
LEAA+KTW	3.75	48	92	8.8	134	LEAA+K	655	3.663	7.8	35	LEAA+KTW	3.75	48	92	8.8	134	20% MTW	0.2	0.4	53.38	476.441	LAA(+TW)	2.8	45	94	8.5	189
LEAA+KTW	4.5	47	93	9.4	111	LEAA+K	454	5.41125	8.4	22	LEAA+KTW	4.5	47	93	9.4	111	20% MTW	1	2.3	53.38	258.385	LAA(+TW)	2.4	51	99	8.8	232
LEAA+KTW	3	49	98	9.1	152	LEAA+K	395	2.56082	7.1	55	LEAA+KTW	3	49	98	9.1	152	20% MTW	-0.1	-0.2	48.97	221.459	LAA(+TW)	2.7	46	98	9.2	124
LEAA+KTW	4.4	48	91	8.7	86	LEAA+K	502	4.05844	7.7	32	LEAA+KTW	4.4	48	91	8.7	86	20% MTW	-0.9	-1.9	48.97	245.435
LEAA+KTW	3.9	49	92	8.6	95	LEAA+K	449	3.20924	7.6	41	LEAA+KTW	3.9	49	92	8.6	95	20% MTW	-1.9	-3.1	38.86	219.654
LEAA+KTW	3.25	47	95	8.6	89	LEAA+K	665	2.74123	7.6	48	LEAA+KTW	3.25	47	95	8.6	89	20% MTW	0.6	1	38.86	608.241
LEAA+FHM	2.75	52	111	8.4	33	LEAA+T	388	2.19058	8.3	55	LEAA+FHM	2.75	52	111	8.4	33	20% MTW	-0.9	-1.8	45.61	245.715
LEAA+FHM	2.85	54	106	7.1	61	LEAA+T	444	2.10216	7.1	67	LEAA+FHM	2.85	54	106	7.1	61	20% MTW	-1	-1.9	45.61	217.071
LEAA+FHM	1.25	51	99	6.9	49	LEAA+T	502	3.0012	6.8	49	LEAA+FHM	1.25	51	99	6.9	49	20% MTW	0	-0.1	55.23
LEAA+FHM	2	49	105	7.8	19	LEAA+T	469	2.58331	7.9	49	LEAA+FHM	2	49	105	7.8	19	20% MTW	-1.3	-3.1	55.23	262.661
LEAA+FHM	2.4	55	108	7.2	26	LEAA+T	320	2.52525	7.2	55	LEAA+FHM	2.4	55	108	7.2	26	20% MTW	-1.3	-3.1	55.23	918.434
LEAA+FHM	1.7	53	107	7.5	34	LEAA+T	539	2.20119	7.7	59	LEAA+FHM	1.7	53	107	7.5	34
LEAA+LIV	1.6	54	107	6.9	59	LEAA+W	555	2.9577	6.9	49	LEAA+LIV	1.6	54	107	6.9	59
LEAA+LIV	0.8	56	108	7.2	57	LEAA+W	695	2.64971	7.4	51	LEAA+LIV	0.8	56	108	7.2	57
LEAA+LIV	1.45	51	112	7.4	22	LEAA+W	389	4.89237	7.3	28	LEAA+LIV	1.45	51	112	7.4	22
LEAA+LIV	0.85	50	113	8	32	LEAA+W	444	3.90625	8	32	LEAA+LIV	0.85	50	113	8	32
LEAA+LIV	0.55	53	101	7.5	25	LEAA+W	516	4.74834	8.1	26	LEAA+LIV	0.55	53	101	7.5	25
LEAA+LIV	0.15	54	104	7.7	28	LEAA+W	422	3.41764	7.7	38	LEAA+LIV	0.15	54	104	7.7	28

## Sheet: Figure 4
Panel:	A			B			C					D					E	F	G	H	I	J	K	L
Sex:	Male			Female			Male					Female					Male	Female	Male	Female	Male	Female	Male	Female
Variable:	Delta body mass, g	Delta fat mass, g	Delta lean mass, g	Delta body mass, g	Delta fat mass, g	Delta lean mass, g	Liver, mg	pgWAT, mg	scWAT, mg	GCM, mg	Heart, mg	Liver, mg	pgWAT, mg	scWAT, mg	GCM, mg	Heart, mg	Feed efficiency, mg/kJ	Feed efficiency, mg/kJ	EE, W	EE, W	FGF21, pM	FGF21, pM	ISI(f)	ISI(f)
diet
NAA	4.1	5.1	0.5	1.7	2.8	-0.6	1958	1466	586	440	209	1289	564	334	270	163	1.66396	0.722789	0.797649	0.730479	81	88	0.287969	0.671908
NAA	2	1.6	0.8	1.96	0	2	1001	866	242	360	172	1597	214	160	242	127	0.793651	0.813953	0.789253	0.747271	105	77	0.196136	0.551572
NAA	3.4	4.1	0.1	3.2	3	0.1	1407	1390	562	406	161	1348	536	444	266	151	1.29179	1.4652	0.814442	0.713686	112	66	0.211977	0.684556
NAA	5.5	5.1	1.6	3.6	2.6	0.8	1840	1468	494	384	171	1302	568	410	234	164	2.18254	1.53061	0.831234	0.70529	94	55	0.267437	0.843313
NAA	6.5	3.9	3	2.3	2.3	0.5	1989	1938	510	402	205	950	252	332	264	126	2.49616	1.02679	0.806045	0.696893	67	33	0.36622	0.882613
LAA	-2.1	2.6	-4.4	-3	-0.3	-3.6	1146	876	244	294	152	1131	372	292	216	126	-0.735294	-1.19048	0.881612	0.77246	1016	707	2.457	1.69607
LAA	-3.4	2.8	-5.2	-2.9	0.9	-3.5	1135	720	258	232	145	721	288	276	186	120	-1.23907	-1.12578	0.915197	0.797649	959	808	1.71703	1.85529
LAA	-2.9	1	-3	-1.1	1.9	-2.1	711	576	182	236	145	782	560	366	240	157	-1.07887	-0.456811	0.965575	0.789253	876	446	2.17439	1.9425
LAA	-0.7	1.4	-1.3	-3.9	1	-4.9	1278	682	290	276	153	697	338	392	210	121	-0.240385	-1.58279	1.01595	0.77246	1254	555	1.72176	1.5006
LAA	-1.6	1.5	-2.7	-3.2	0.2	-2.9	1143	680	346	260	147	816	374	314	176	122	-0.571429	-1.2987	0.906801	0.755668	1318	666	2.25989	1.17578
LEAA	-0.2	1.4	-1.2	-0.3	2	-2.7	1511	498	248	342	175	1057	482	294	284	158	-0.0714286	-0.11646	1.02435	0.764064	989	777	2.331	1.17619
LEAA	2	3.9	-1.3	-1.1	0.6	-1.6	1326	1132	340	356	223	1010	442	318	248	150	0.70028	-0.436508	0.957179	0.747271	1054	801	2.56016	1.08225
LEAA	-3.3	2.1	-4.9	0.3	0.8	-0.3	353	638	192	302	177	832	370	290	290	204	-1.20262	0.121753	0.923594	0.789253	1325	439	1.98059	1.2444
LEAA	3.2	5.5	-1.5	-1.4	0.5	-1.5	1563	1444	470	342	170	922	506	380	266	123	1.16618	-0.581395	0.822838	0.806045	856	541	1.45603	1.5647
LEAA	-2.8	0.6	-2.7	-0.8	1	-1.5	1466	472	214	394	173	832	372	268	248	108	-1.06383	-0.310559	0.864819	0.780856	659	633	1.76741	1.74611
LT	0.8	0.4	0.9	1.9	1.4	0.3	1190	412	178	366	199	1385	550	426	294	137	0.303951	0.721884	0.965575	0.780856	759	606	2.72331	1.71556
LT	1.7	1.7	0.2	1.3	0.9	0.7	1189	548	194	384	189	834	370	278	266	152	0.63244	0.504658	0.99916	0.764064	888	713	1.7819	2.1645
LT	4.6	0.7	4.4	1.4	0.3	1	1459	1146	472	402	188	1230	270	248	280	162	1.64286	0.581395	0.906801	0.789253	999	821	2.00321	1.29132
LT	1.6	2.1	-0.1	1.5	0.8	0.7	1651	650	280	396	169	1230	1311	436	252	145	0.560224	0.622924	0.93199	0.797649	1010	549	1.2219	1.21477
LT	1.5	1.1	0.9	0.7	-1	1.8	1388	720	318	368	168	466	372	280	268	146	0.535714	0.284091	0.873216	0.751469	1219	708	1.9516	1.13379

## Sheet: Figure S4
	Panel:	A	B	C	D	E	F	G	H	I	J	K	L
	Sex:	Male	Female	Male	Female	Male	Female	Male	Female	Male	Female	Male	Female
	Variable:	body mass, g	body mass, g	Food E intake, kJ/d	Food E intake, kJ/d	Blood glucose, mM	Blood glucose, mM	Plasma insulin, pM	Plasma insulin, pM	Serum TG, mM	Serum TG, mM	Serum IGF1, nM	Serum IGF1, nM
Time, wk	Diet
0	NAA	36.3	23.2	44	42	9.7	12.3	358	121	0.98	0.66	66	55
0	NAA	27.7	22.4	45	43	9.9	9.8	515	185	0.88	0.56	77	61
0	NAA	30	22.6	47	39	11.1	8.8	425	166	0.77	0.49	54	48
0	NAA	31.5	21	45	42	11.4	9.8	328	121	0.69	0.39	72	42
0	NAA	30.3	20	46.5	40	12.3	10.3	222	110	0.75	0.55	61	53
0	LAA	30.7	24.1	51	45	7.4	6.7	55	88	0.49	0.41	33	21
0	LAA	33.4	21	49	46	9.1	7	64	77	0.44	0.39	25	26
0	LAA	29.2	23.5	48	43	6.3	7.8	73	66	0.33	0.28	16	34
0	LAA	29.4	23.2	52	44	8.8	6.8	66	98	0.55	0.36	28	41
0	LAA	28.6	21.4	50	44	7.5	8.1	59	105	0.41	0.37	36	39
0	LEAA	30.5	23	50	46	7.8	7.8	55	109	0.36	0.35	44	51
0	LEAA	31.2	23.8	51	45	9.3	8.8	42	105	0.45	0.42	48	59
0	LEAA	34	23.6	49	44	9.9	8.2	51	98	0.35	0.44	38	42
0	LEAA	31.3	23.8	49	43	10.1	8.3	68	77	0.51	0.25	41	38
0	LEAA	30.8	21.6	47	46	8.2	8.3	69	69	0.39	0.33	49	46
0	LT	30	23.4	47	47	6.8	8.7	54	67	0.42	0.35	68	56
0	LT	28.4	22.1	48	46	9.2	8.4	61	55	0.52	0.52	78	60
0	LT	30	21.4	50	43	9.6	8.8	52	88	0.49	0.38	58	49
0	LT	30.8	24	51	43	9.3	8.4	88	98	0.33	0.46	60	43
0	LT	27.6	22.4	50	44	8.4	8.4	61	105	0.36	0.34	59	55
2	NAA	37.6667	23.7667
2	NAA	28.3667	23.0667
2	NAA	31.1333	23.6667
2	NAA	33.3333	22.2
2	NAA	32.4667	20.7667
2	LAA	30	23.1
2	LAA	32.2667	20.0333
2	LAA	28.2333	23.1333
2	LAA	29.1667	21.9
2	LAA	28.0667	20.3333
2	LEAA	30.4333	22.9
2	LEAA	31.8667	23.4333
2	LEAA	32.9	23.7
2	LEAA	32.3667	23.3333
2	LEAA	29.8667	21.3333
2	LT	30.2667	24.0333
2	LT	28.9667	22.5333
2	LT	31.5333	21.8667
2	LT	31.3333	24.5
2	LT	28.1	22.6333
4	NAA	38.5778	24.1444
4	NAA	28.8111	23.5111
4	NAA	31.8889	24.3778
4	NAA	34.5556	23
4	NAA	33.9111	21.2778
4	LAA	29.5333	22.4333
4	LAA	31.5111	19.3889
4	LAA	27.5889	22.8889
4	LAA	29.0111	21.0333
4	LAA	27.7111	19.6222
4	LEAA	30.3889	22.8333
4	LEAA	32.3111	23.1889
4	LEAA	32.1667	23.7667
4	LEAA	33.0778	23.0222
4	LEAA	29.2444	21.1556
4	LT	30.4444	24.4556
4	LT	29.3444	22.8222
4	LT	32.5556	22.1778
4	LT	31.6889	24.8333
4	LT	28.4333	22.7889
8	NAA	40.4	24.9
8	NAA	29.7	24.4
8	NAA	33.4	25.8
8	NAA	37	24.6
8	NAA	36.8	22.3
8	LAA	28.6	21.1
8	LAA	30	18.1
8	LAA	26.3	22.4
8	LAA	28.7	19.3
8	LAA	27	18.2
8	LEAA	30.3	22.7
8	LEAA	33.2	22.7
8	LEAA	30.7	23.9
8	LEAA	34.5	22.4
8	LEAA	28	20.8
8	LT	30.8	25.3
8	LT	30.1	23.4
8	LT	34.6	22.8
8	LT	32.4	25.5
8	LT	29.1	23.1

## Sheet: Figure 5
Panel	A
HPV AA
	Slc6a19+/+									Slc6a19-/-
ARG	80	73	70	66	101	65	83	95		124	103	71	82	109	110	85	103	96
GLN	454	229	297	515	719	652	698	649		1052	571	337	487	648	713	612	892	870
SER	576	324	348	520	488	455	574	740		731	425	343	264	402	349	461	461	470
ASN	263	174	135	290	277	253	416	482		356	149	134	151	213	212	194	259	213
GLY	497	238	324	461	400	518	418	493		653	339	388	266	255	284	449	290	434
THR	1007	609	631	724	414	709	487	1171		702	375	639	209	332	291	309	362	320
ALA	1261	727	742	1330	1262	1222	1051	1295		2271	1474	1019	914	1164	1399	953	1181	1305
MET	172	116	90	143	143	119	130	181		178	129	114	84	121	93	104	115	131
PRO	506	183	180	540	645	464	422	541		1015	606	255	433	580	498	506	565	744
LYS	791	550	506	835	872	721	561	816		1301	1085	670	701	1045	870	725	1202	991
ASP	13	14	13	17	16	20	18	20		11	14	20	10	9	16	11	15	22
HIS	105	81	60	107	155	87	158	115		162	111	70	80	125	96	84	116	131
VAL	366	239	235	422	394	383	330	381		474	339	336	280	318	333	248	328	366
GLU	69	69	72	94	77	96	85	103		111	84	75	82	74	116	85	99	88
TRP	92	106	76	92	85	89	106	96		41	53	80	55	52	53	65	73	78
LEU	189	87	91	228	249	180	193	228		389	265	126	191	251	244	202	253	273
PHE	109	81	64	145	193	106	169	132		332	163	69	142	153	136	204	176	209
ILE	149	71	74	187	181	158	158	183		254	156	105	111	146	145	106	143	169
CYS	2310	2164	2562	2316	1847	1891	1629	1971		1816	2004	2151	1324	2141	2301	995	1734	1403
TYR	116	123	92	186	207	139	246	172		210	154	108	132	154	152	155	173	155
Panel	B
Serum FGF21 (pM)
VEH	55	12	33	49	86					888	789	629	555	439
+TW	42	33	9	44	69					101	99	86	77	212
+FH	55	77	88	44	22					847	514	555	777	367
Panel	C					D					E
mouse	Time, wk	Diet	Blood glucose, mM			mouse	Diet	Serum TG, mM			mouse	Diet	Serum FGF21, pM
1	0	NAA	9.7			1	NAA	1.44			1	NAA	205
2	0	NAA	10.4			2	NAA	0.95			2	NAA	195
3	0	NAA	10.2			3	NAA	1.68			3	NAA	99
4	0	NAA	9.8			4	NAA	1.21			4	NAA	126
5	0	NAA	10			5	NAA	1.35			5	NAA	317
6	0	NAA	9.9			6	NAA	0.89			6	NAA	238
7	0	NAA	9.5			7	NAA	1.62			7	NAA	109
8	0	NAA	11.8			8	NAA	1.03			8	NAA	155
9	0	LT	9.3			9	LT	0.44			9	LT	1056
10	0	LT	8.3			10	LT	0.33			10	LT	869
11	0	LT	7.7			11	LT	0.51			11	LT	777
12	0	LT	10.4			12	LT	0.65			12	LT	689
13	0	LT	12.9			13	LT	0.59			13	LT	1235
14	0	LT	10.3			14	LT	0.71			14	LT	948
15	0	LT	11			15	LT	0.49			15	LT	1111
16	0	LT	13.1			16	LT	0.79			16	LT	1359
1	1	NAA	7.2
2	1	NAA	7.7
3	1	NAA	15.6
4	1	NAA	10.5
5	1	NAA	21
6	1	NAA	12.3
7	1	NAA	6.3
8	1	NAA	7.3
9	1	LT	15.9
10	1	LT	15.3
11	1	LT	8.8
12	1	LT	10.5
13	1	LT	5
14	1	LT	7.2
15	1	LT	7.8
16	1	LT	7.8
1	2	NAA	23
2	2	NAA	9.5
3	2	NAA	30.7
4	2	NAA	11.5
5	2	NAA	20.8
6	2	NAA	18.9
7	2	NAA	7.7
8	2	NAA	9
9	2	LT	7.1
10	2	LT	7.2
11	2	LT	9
12	2	LT	10.6
13	2	LT	10
14	2	LT	7.5
15	2	LT	9
16	2	LT	6.9
1	3	NAA	35
2	3	NAA	31.7
3	3	NAA	27
4	3	NAA	9.9
5	3	NAA	22.5
6	3	NAA	28
7	3	NAA	8
8	3	NAA	9.2
9	3	LT	7.5
10	3	LT	7.4
11	3	LT	10.4
12	3	LT	9.6
13	3	LT	13.3
14	3	LT	8.9
15	3	LT	10
16	3	LT	6.2
1	4	NAA	33
2	4	NAA	21.2
3	4	NAA	35
4	4	NAA	20.1
5	4	NAA	31.9
6	4	NAA	35
7	4	NAA	19.2
8	4	NAA	23.6
9	4	LT	11.4
10	4	LT	7.5
11	4	LT	12.5
12	4	LT	10.2
13	4	LT	13.8
14	4	LT	10.6
15	4	LT	13.1
16	4	LT	12.3

## Sheet: Figure S5
Panel	A	Panel:	A		B
mouse	Time, wk	Diet	Body mass, g		Diet	Liver, g	pgWAT, g
1	0	NAA	42.8		NAA	2.97	1.39
2	0	NAA	41.6		NAA	2.54	1.53
3	0	NAA	40.8		NAA	2.92	1.35
4	0	NAA	28.7		NAA	2.16	1.56
5	0	NAA	47.3		NAA	2.996	1.4
6	0	NAA	44		NAA	3.043	1.565
7	0	NAA	41.9		NAA	2.421	1.95
8	0	NAA	38.1		NAA	2.365	1.973
9	0	LT	45.4		LT	2.051	1.556
10	0	LT	44.4		LT	2.23	1.309
11	0	LT	34.2		LT	2.39	1.49
12	0	LT	38		LT	2.97	1.85
13	0	LT	37		LT	2.475	1.791
14	0	LT	36.2		LT	1.883	1.812
15	0	LT	37.4		LT	2.075	1.719
16	0	LT	45.5		LT	2.443	1.806
1	1	NAA	46.2
2	1	NAA	45.6
3	1	NAA	45.9
4	1	NAA	33.3
5	1	NAA	51.1
6	1	NAA	46.9
7	1	NAA	46.1
8	1	NAA	43.1
9	1	LT	48.7
10	1	LT	47.3
11	1	LT	48.8
12	1	LT	43.4
13	1	LT	41.3
14	1	LT	38.1
15	1	LT	40.2
16	1	LT	49.3
1	2	NAA	50.8
2	2	NAA	50.2
3	2	NAA	49
4	2	NAA	39.5
5	2	NAA	54.4
6	2	NAA	50
7	2	NAA	52.2
8	2	NAA	48.8
9	2	LT	49.5
10	2	LT	48
11	2	LT	42.3
12	2	LT	48.3
13	2	LT	47.8
14	2	LT	43.2
15	2	LT	45.5
16	2	LT	45.2
1	3	NAA	56.1
2	3	NAA	54.8
3	3	NAA	50.6
4	3	NAA	43.5
5	3	NAA	58.1
6	3	NAA	54.9
7	3	NAA	58.5
8	3	NAA	54.1
9	3	LT	51.3
10	3	LT	49.2
11	3	LT	46.7
12	3	LT	53.9
13	3	LT	51
14	3	LT	47.4
15	3	LT	50.5
16	3	LT	59.2
1	4	NAA	58.5
2	4	NAA	58.4
3	4	NAA	49.4
4	4	NAA	52.7
5	4	NAA	59
6	4	NAA	55.9
7	4	NAA	61.3
8	4	NAA	58.4
9	4	LT	53.4
10	4	LT	51.1
11	4	LT	53.4
12	4	LT	63.5
13	4	LT	55.5
14	4	LT	53.1
15	4	LT	55.5
16	4	LT	62.8

[truncated: 4 more sheets: Figure 6, Figure S6, Figure 7, Figure S7]
